# Supplementary material for: LncRNA CEBPA-DT promotes liver cancer metastasis through DDR2/β-catenin activation via interacting with hnRNPC
Source: J Exp Clin Cancer Res. 2022 Dec 6;41:335. doi: 10.1186/s13046-022-02544-6 (PMC9724427; doi:10.1186/s13046-022-02544-6)
Supplement: Supplementary file 9 — Additional file 9. Supplementary RNA sequencing results. [file 13046_2022_2544_MOESM9_ESM.xlsx]

## Sheet: DEGs
id	No metastasis											Metastasis
	NM1	NM2	NM3	NM4	NM5	NM6	NM7	NM8	NM9	NM10	NM11	M1	M2	M3	M4	M5	M6	M7	M8	M9	M10	M11
MEG3	1.16803	2.06077	1.33099	3.37498	4.9801	1.43631	3.4359	1.68345	2.51876	2.5062	0.866603	20.5418	2.3801	0.285251	63.2556	2.4356	0.654658	0.242244	21.922	61.4849	1.0222	2.51879
DBH-AS1	16.6709	19.15	28.5476	56.7389	23.1433	12.9487	23.5557	18.5288	31.1474	11.9332	23.6009	9.09286	2.4431	9.69707	15.8082	6.28845	16.8368	12.3083	6.54931	32.5334	13.0094	12.0747
CEBPA-DT	0.0001	0.110389	0.208185	0.0001	0.0001	0.310486	0.0001	0.0001	0.0001	1.54328	0.048689	0.117423	0.599521	0.0001	46.4248	19.4614	33.1415	16.8417	0.0001	0.0001	0.095096	6.45748
TUG1	5.0676	2.27299	4.03927	7.93343	5.01189	4.73453	4.9996	4.44685	3.45278	7.42887	5.47989	12.2387	16.041	6.86193	6.58715	13.7468	7.21984	5.11375	15.1433	17.1934	4.2488	10.4533
PSMA3-AS1	6.92626	6.31004	8.24862	9.20972	6.87607	6.26562	8.61062	6.99834	6.69449	13.2339	6.64965	9.89132	6.59676	4.37391	5.89008	7.47755	11.438	3.49174	10.2239	7.95488	4.41107	9.24824
AL136372	1.21131	0.272717	0.547992	1.13584	1.2424	1.0049	0.557693	2.4305	1.75495	8.18626	1.5476	7.23734	10.6105	3.86172	4.24031	5.37381	11.9217	1.22135	6.65482	8.25608	1.63046	5.2933
AC079466	0.0001	0.200172	0.0001	0.0001	0.0001	0.044005	0.016705	0.228869	0.045087	0.284995	0.0001	0.416119	4.52362	0.060447	26.7194	19.2867	0.031869	0.189852	1.65234	0.290387	0.059674	6.7222
AL590714	1.13486	0.869846	0.780809	1.3064	1.96372	1.68662	1.43945	0.794393	1.49982	3.88636	1.05705	3.2809	5.04666	7.8544	5.03633	5.84588	4.08309	9.71459	2.47491	4.4685	2.01881	7.0796
LINC01767	22.7698	11.8367	11.5594	15.3145	27.3368	19.2099	18.9748	16.1923	35.3301	0.3674	31.1448	3.80117	0.613841	2.45923	2.67947	4.67526	5.69705	0.66272	3.49734	17.3246	5.99877	4.59513
SH3BP5-AS1	4.25759	5.82297	4.58304	6.94312	6.49111	5.58112	8.19859	5.3604	3.95118	3.86291	5.67693	5.62193	3.41322	3.51393	2.13806	4.42193	4.88259	2.02706	8.57914	2.68099	4.21914	5.74766
AP000525	0.125019	0.038589	0.240395	0.777079	0.457731	0.093451	0.159259	0.043932	0.147384	4.23471	0.02576	9.73793	2.1174	0.629305	6.17627	14.0397	0.413462	1.21642	5.5246	0.85157	0.307703	3.40397
LINC01436	0.0001	0.0001	0.0001	0.0001	0.127517	0.0001	0.225778	0.083959	0.217392	0.0001	0.132548	0.160388	0.0001	11.3054	0.0001	6.56057	0.0001	15.224	0.30486	0.0001	0.126902	8.45166
AL445524	0.436251	1.73266	1.44576	0.893659	1.87026	0.659622	0.6504	0.583898	0.785873	5.33913	0.907456	1.41605	8.04391	3.76437	3.83241	3.8985	1.15653	4.6902	4.59922	2.66482	1.64385	5.82058
LINC02362	11.2734	4.74673	10.6021	17.6302	12.9964	8.43658	19.7649	23.6117	8.96191	2.79367	24.7335	0.589381	3.19606	3.77588	9.59027	2.00933	2.30957	5.64695	0.881862	0.798652	9.20303	2.93514
AC100810	5.44102	3.38153	8.04343	8.58141	8.29974	9.06293	5.98566	8.17957	9.23606	1.979	9.11875	0.998947	2.40471	3.8509	0.941953	4.44109	4.23599	2.65472	2.21183	5.30186	3.05861	10.4297
LINC02542	0.534152	1.26752	0.922409	0.723191	0.49503	0.748492	0.22089	0.976238	0.487919	4.83265	0.508432	1.57242	1.10018	7.28701	1.77833	1.4335	7.04178	6.7677	8.85209	1.73297	0.791299	2.02959
LINC00665	0.107407	0.0769735	0.351464	0.170824	0.144831	0.313933	0.252508	0.0847397	0.047918	4.5408	0.0888816	8.16938	0.151949	0.850177	0.119424	6.26209	12.2294	2.56853	5.51889	1.98908	0.408754	0.645846
LINC02365	0.0001	0.0001	0.0001	0.175534	0.132504	0.0724728	0.0296094	0.137617	0.0001	0.466311	0.0001	0.0001	0.332587	0.294753	0.20434	7.88011	0.1937	0.0001	14.4285	1.05391	0.0925847	10.0357
AC090164	0.0001	0.0001	0.169225	0.122872	0.0001	0.258108	0.0001	0.255203	0.828318	0.220667	0.062267	2.58798	13.5901	0.043232	0.198473	2.46195	6.26564	3.58417	2.71995	0.836588	0.035708	1.75266
AC004889	0.281626	0.589514	0.6825	1.16831	0.73245	0.709999	1.05921	0.216117	0.725602	0.569103	0.93009	1.7731	5.47309	1.72304	1.99457	2.98642	1.7998	11.0218	1.86315	0.528618	0.520966	4.24487
AC024361	1.46652	0.197034	0.836682	1.35007	0.665073	0.595657	0.785603	1.36003	0.525651	2.15155	1.48406	2.06186	5.19433	1.32455	4.70605	0.789329	7.21472	2.836	2.11168	1.1825	0.385611	5.66395
AC068580	1.17552	1.18945	0.485531	2.11372	0.919257	1.09543	0.331887	0.705215	1.16205	1.86171	0.482746	1.54032	8.73777	0.871434	4.81589	4.17576	2.69054	0.58563	4.00305	2.21882	0.596571	2.65071
AL022322	0.485862	0.486896	0.649789	1.12331	0.379312	0.75985	0.927389	0.68604	0.483913	3.75687	0.724031	1.6791	1.39339	0.547387	1.92	3.32939	9.78752	0.731474	6.53885	3.62615	0.92198	2.16638
RAB11B-AS1	5.54303	3.60303	8.22269	6.39178	8.81417	4.73209	5.08387	8.29353	5.03629	2.44242	7.91542	1.12871	0.9909	3.11786	2.50477	3.77965	2.17904	1.52937	2.63213	2.30489	4.9124	7.08053
MIR22HG	3.50224	4.1847	4.64575	2.67178	6.50039	7.56375	14.4923	5.35853	5.48878	0.56302	2.82689	1.5635	1.68184	1.55955	0.677792	4.14434	5.37477	4.11314	4.38382	1.81871	1.9608	3.18325
AC068888	1.11028	1.18062	1.48845	1.37704	1.35376	1.41657	1.0863	1.52429	1.08664	2.16018	1.30438	1.45682	2.17794	4.07295	1.77675	3.31787	2.47089	1.50263	5.696	3.9692	1.43814	2.42068
FAM99B	24.6455	12.3192	22.2224	53.1716	20.0264	14.1159	7.9803	51.8245	35.5941	0.0001	20.7246	0.86788	0.325275	0.261854	0.359235	0.187614	4.16344	1.74447	0.475081	2.07462	16.5277	3.14959
AC023043	1.75643	0.920542	0.261829	2.57982	2.89415	1.65261	1.00687	3.10681	2.66186	2.29437	1.8888	0.696044	4.167	5.73045	2.58372	3.02808	2.53672	0.0001	4.41065	2.28569	2.41354	1.42991
MEG9	0.0399557	0.0777718	0.0986803	0.288349	0.205417	0.283545	0.116854	0.0336104	0.106313	0.0272964	0.0972594	2.44665	0.0354531	0.0001	6.53438	2.45534	0.1389	0.0001	4.47943	12.5588	0.027582	0.0678404
LINC01419	0.0001	0.0001	0.0001	0.0001	0.0001	0.0001	0.0001	0.0001	0.0001	19.4824	0.0001	20.8788	3.19999	0.29046	0.046425	0.512965	0.0001	0.883772	0.086035	0.0001	1.94182	0.756998
F11-AS1	9.19759	6.37483	6.8832	7.15241	8.52907	4.39138	7.57941	8.68993	4.14201	2.25568	7.73737	1.21523	0.247346	1.47288	4.09385	0.378891	5.83806	4.10239	0.970496	1.83024	4.74702	1.86958
SNHG4	0.105198	0.441565	0.331417	0.278581	0.1466	0.166431	0.818119	0.147332	0.129891	0.387078	0.278156	7.38435	0.720974	1.75688	1.3394	4.13148	1.02529	0.40414	6.69088	0.283937	0.391541	0.453565
MID1IP1-AS1	0.502669	0.408818	0.424354	0.25778	0.198712	0.463111	0.0001	0.509488	0.096037	2.36818	0.463407	4.36326	1.15403	1.95899	2.5914	1.031	2.46999	1.74741	3.97583	3.7846	0.484215	0.979814
LINC01093	48.3277	14.7156	27.2065	33.0956	30.3129	19.8343	27.2308	32.6924	43.8612	0.402822	12.4284	0.0001	0.0001	0.296417	0.125097	0.0535638	0.175053	2.98785	0.212802	0.118009	18.1821	0.40149
LINC02428	13.6728	13.1382	24.116	12.5962	15.1471	16.694	12.9749	17.6755	20.6583	0.621196	17.2212	0.0506884	0.468338	0.353588	1.97371	0.706936	0.0778582	6.68584	0.0833049	0.153932	6.84997	5.07263
AL031673	0.763181	0.796622	0.633691	1.01772	0.522705	0.293755	0.38096	0.747529	1.05724	2.13045	0.808807	2.38881	1.5498	2.04126	1.81833	4.26603	2.19179	1.32781	2.8674	1.14691	0.92411	1.48857
LINC01124	0.152574	0.263234	0.47434	0.783782	0.471206	0.278124	0.682576	1.20791	0.830001	0.759544	0.270149	0.534167	0.532827	9.99942	1.63793	0.611498	0.781714	0.303655	2.55037	1.64005	1.01475	1.86841
EGFR-AS1	0.143785	0.156868	0.132781	0.276088	0.068335	0.23278	0.148225	0.110226	0.0001	0.310358	0.036075	3.70445	0.929444	0.0001	0.284864	0.215365	0.090107	0.105167	13.9236	1.39025	0.196068	0.060431
LINC01637	0.0001	0.0001	0.0001	0.460889	0.097688	0.190988	0.108754	0.0001	0.391022	0.0001	0.0001	0.858524	13.559	0.267048	0.0001	1.95051	0.672909	0.117055	2.58751	0.245726	0.0001	0.636126
AL354872	4.09365	4.02224	9.37363	28.0544	10.3636	5.16284	16.7662	9.78957	13.0059	0.57471	15.5524	0.435399	0.54905	3.03562	3.33844	0.524348	0.663879	3.08587	0.345044	0.627082	5.61816	1.98614
Z95115	0.436989	0.353462	0.328543	0.44091	0.548054	0.497901	0.435011	0.5119	0.349672	1.04411	0.956977	3.63334	2.72211	1.19841	1.2717	2.59747	2.17223	0.404933	1.84315	1.47816	0.589977	2.25409
TSPEAR-AS2	0.145906	0.05684	0.310942	0.512169	0.334505	0.233922	0.322276	0.100875	0.147067	0.0397421	0.249252	0.861864	0.0323233	0.622611	0.0001	0.0271408	10.3751	1.27557	3.4227	1.33378	0.0722173	1.98397
U91328	0.572125	0.48171	0.828414	0.550621	0.937973	0.611365	0.577772	0.830265	0.503657	2.68905	0.670291	2.15035	1.7009	1.6901	1.88864	2.07461	1.3798	1.95698	1.55448	2.23702	0.515459	2.24195
AC109322	0.130192	0.063736	0.451991	0.605877	0.131425	0.187293	0.182233	0.452734	0.277803	1.09695	0.446774	0.388458	1.75781	1.14782	0.256054	7.79627	0.807986	0.567286	2.91059	1.17384	0.336661	1.41863
FBXL19-AS1	0.166909	0.133617	0.337605	0.254078	0.2493	0.404214	0.197421	0.115668	0.084933	1.40231	0.145938	0.387351	1.34469	0.351407	1.19	1.82945	0.574036	1.04616	3.88839	2.6932	0.194431	4.87777
PXN-AS1	0.495348	0.738674	0.606299	0.642436	0.537578	0.676284	0.796444	0.833443	0.562307	1.43352	0.502251	2.13814	1.92961	1.56835	1.57467	2.82054	1.76414	0.497138	2.30725	1.48135	0.534695	1.16247
AFAP1-AS1	0.0001	0.016478	0.0001	0.0001	0.0001	0.019089	0.032842	0.013461	0.0001	0.050146	0.0001	0.015174	3.26764	0.22631	0.010392	3.92734	0.020177	2.9051	0.091408	0.08976	0.009769	6.91546
U91324	4.00009	2.67943	4.57566	8.05269	3.66241	2.6737	2.88659	3.07445	6.54366	4.75454	3.78103	1.85341	0.102273	2.59366	0.675651	0.581327	3.49612	2.81664	0.661383	0.805146	2.15875	1.40931
LINC00528	0.261556	0.185317	0.034546	0.687226	0.324813	0.272051	0.361605	0.168931	0.308845	0.660218	0.564212	0.771115	0.779753	1.70237	0.880329	2.98041	3.14392	0.747196	2.09904	1.37377	0.061571	1.82977
PRKAG2-AS1	3.3049	1.64963	3.85518	3.97597	3.81742	3.91909	2.84516	4.09212	5.57058	2.38218	3.40017	0.462287	1.57938	1.70545	1.28837	1.05636	3.07224	0.637886	0.802259	0.341556	1.41145	3.83516
AC012236	0.0875274	0.343866	0.217794	0.114208	0.188411	0.144849	0.140247	0.145304	0.0568407	0.437422	0.0880846	1.23799	2.35778	1.58457	0.190026	1.83708	0.475483	1.51016	5.34748	1.26535	0.107554	0.271821
AL731684	0.0001	0.0001	0.0001	0.0001	0.0001	0.0001	0.0001	0.0001	0.0001	0.0001	0.0001	0.690164	0.0001	0.558056	0.0001	0.0001	0.0001	0.614178	2.80126	0.103028	0.0001	11.3875
AL162586	0.803835	2.11207	2.06386	3.78791	5.12714	2.08214	2.26808	3.27798	1.17218	1.0184	3.68203	0.457213	0.803821	1.64906	0.999687	1.76644	3.63373	0.336111	1.43499	1.04214	1.14915	2.55954
AC034231	0.227175	0.149613	0.368919	0.498019	0.354709	0.121635	0.414589	0.556311	0.145123	1.83237	0.297888	0.997333	2.17278	0.811862	1.01619	1.11786	4.04886	0.954183	2.39709	0.850204	0.566092	0.674655
AL359921	1.63516	1.04947	1.00873	0.83372	0.546791	0.555772	1.84261	0.56345	0.203211	1.86704	0.108627	1.23607	1.38904	1.43046	1.81994	2.14962	2.02109	0.73424	1.08236	1.44707	0.701447	1.36
LINC00857	0.591699	0.387917	0.737654	0.39182	0.385836	0.426014	0.574713	0.446257	0.303673	0.11069	0.252273	1.40658	1.14331	1.26118	1.65312	1.75271	0.543472	1.03565	3.99074	0.429797	0.337416	1.36493
AL049830	0.0001	0.0165374	0.0490497	0.0001	0.0333514	0.0156838	0.0201592	0.0001	0.0398477	0.081362	0.0001	0.290241	1.50164	0.293287	7.61549	1.63172	1.90092	0.408389	0.253148	0.313716	0.085069	0.204774
SNAP25-AS1	0.0001	0.0298032	0.148111	0.0336145	0.0122827	0.0692968	0.0734922	0.0685774	0.0123021	0.28761	0.102404	8.67546	0.0001	0.0001	0.0347203	0.587155	3.50749	0.0114515	1.28995	0.0276263	0.024491	0.182005
TMEM220-AS1	3.16479	2.09959	3.748	3.36354	2.81366	2.06202	2.46555	3.20476	3.51091	0.990493	4.2715	0.937565	0.296248	0.935291	0.677583	0.164867	3.40226	1.53703	0.430797	1.4063	1.62496	2.65818
LINC01719	0.346224	0.19089	0.354472	0.408831	0.323494	0.249833	0.412558	0.697642	0.189405	0.623154	0.564254	1.46126	0.315249	2.77785	0.441794	0.294623	1.17299	1.6051	1.10722	3.53628	0.561382	0.737729
AC002553	0.88763	1.96837	0.971651	2.00554	1.42085	0.478267	1.49127	1.51901	0.813455	0.534932	2.00463	1.82829	3.30631	0.534835	0.825184	1.59037	1.92977	0.597614	0.741483	0.208567	0.439337	1.20922
MAFA-AS1	0.0001	0.0001	0.0001	0.0001	0.0001	0.0001	0.0001	0.0001	0.0001	0.271521	0.0001	0.062893	0.153392	0.0001	1.21956	0.940054	0.172333	1.33657	0.0001	0.8878	0.0001	8.42242
LINC01988	0.0001	0.051854	0.0001	0.112233	0.0001	0.0001	0.0001	0.0001	0.0001	0.0001	0.0001	0.20326	0.0908041	0.0871948	0.0001	0.0001	0.0001	0.897462	2.06663	0.232525	0.0001	9.30054
LINC00189	0.0505781	0.00497957	0.315458	0.0556724	0.0305171	0.0928968	0.0111629	0.200158	0.0364674	0.0503823	0.588819	1.86219	0.293455	0.336998	0.0552717	1.22665	0.186464	2.69776	0.256842	0.224026	0.0001	5.67062
AL391056	0.0001	0.0001	0.0001	0.0001	0.075112	0.0001	0.039395	0.0001	0.0001	0.022622	0.0001	1.13369	0.235597	0.077176	0.0001	8.97628	0.081109	0.041532	2.19011	0.0001	0.0001	0.025519
A2M-AS1	4.41346	0.99446	3.80171	7.07757	3.33202	1.99162	6.62054	1.92923	1.77026	0.448896	4.60051	0.769857	0.497298	0.453493	0.664211	0.794089	1.233	1.85029	0.941904	1.40924	3.03914	1.00709
UBL7-AS1	0.118055	0.227343	0.579765	0.211297	0.164065	0.139115	0.627574	0.357489	0.366366	1.07812	0.622032	1.19125	0.74463	0.910862	0.538285	1.33478	1.92035	0.649235	2.43308	1.50358	0.379975	0.972136
AL691432	1.82696	0.773622	0.89613	2.02041	1.2224	1.87095	1.49741	2.06472	1.78933	2.27284	1.7514	1.88408	1.24653	0.508026	0.802612	1.08391	1.45698	0.809702	1.45816	0.822342	0.880679	1.30413
AL592494	4.35358	1.85232	3.61756	3.67377	6.90019	5.65043	2.17559	4.84946	4.65345	0.809721	7.4445	0.819427	0.0001	0.724286	0.164551	1.4034	1.78565	2.16546	1.0834	0.740252	1.61725	1.55913
LINC01770	0.231026	0.198574	0.141068	0.251739	0.292542	0.243111	0.0711965	0.531977	0.328171	0.250449	0.203487	0.732427	0.394214	0.396528	1.05961	0.947163	0.350252	1.13431	5.82314	0.60152	0.174201	0.379858
AL031985	0.134813	0.262216	0.363576	0.423571	0.379559	0.468923	0.174708	0.186344	0.272108	0.783172	0.254315	1.9505	0.925726	0.494949	1.51833	2.23177	0.293438	0.197274	0.671525	2.30284	0.42933	0.889913
OR2A1-AS1	0.250828	0.208992	0.24008	0.255231	0.332976	0.224389	0.372108	0.305317	0.344419	0.588733	0.120258	0.827221	1.79218	0.75448	0.647331	1.66449	0.40393	2.15715	0.671582	0.450549	0.172325	1.97985
COLCA1	0.101679	0.0682808	0.166474	0.129505	0.0839337	0.080932	0.0957647	0.119249	0.0597031	0.801687	0.135387	0.263492	4.62051	0.2209	0.353664	0.73342	2.71663	0.652936	0.46195	0.655262	0.120887	0.471957
AP006285	1.99808	1.33884	1.91693	5.46136	2.00556	1.55589	0.640033	2.82532	1.68177	0.331639	1.93089	1.26968	0.70638	0.0001	0.275827	0.516498	3.13158	1.11413	1.05583	1.71147	0.481099	0.916259
AC105118	0.0001	0.0001	0.0001	0.0001	0.0001	0.0001	0.0001	0.0001	0.0001	0.062203	0.0001	0.0001	0.0001	0.0001	0.546006	0.741251	0.0001	0.704952	0.077148	0.488603	0.0001	8.46171
XIST	0.0001	0.0410312	0.0001	0.00280859	0.0001	8.18972	0.00294419	0.00360691	0.0001	0.00595008	0.0001	1.4032	0.307543	0.00270652	0.0108923	0.009752	9.10279	0.00927315	0.0122418	0.0001	0.0001	0.0001
ZNF529-AS1	0.445297	0.28647	0.223787	0.488139	0.415948	0.329581	0.285886	0.203698	0.371598	0.928689	0.408402	1.46808	1.46921	0.937457	0.684341	1.73055	0.964401	0.760264	0.846297	0.908489	0.320423	0.710711
UBR5-AS1	0.113445	0.311725	0.357382	0.216139	0.225679	0.107648	0.344767	0.361231	0.0322514	0.394314	0.425641	1.52069	0.97328	0.368424	0.561584	2.26708	0.471594	0.348301	0.978226	0.621262	0.383378	2.04327
LINC01836	0.0001	0.0001	0.0001	0.194518	0.150065	0.112351	0.0644228	0.104761	0.148938	0.44306	0.0801108	0.154562	1.17929	1.19563	0.0001	4.74826	0.0826008	0.318332	0.385499	0.959497	0.152595	0.798985
AC004816	0.112779	0.0001	0.100151	0.0001	0.203794	0.0001	0.221772	0.0001	0.0467345	0.449048	0.0001	1.93834	0.754918	0.290583	0.311941	1.63746	0.46054	0.277414	2.47608	1.00422	0.0001	0.4751
AL359715	2.50356	1.59834	2.00329	4.97993	2.97201	1.81119	2.91745	2.23114	1.00281	1.99857	1.1636	1.77859	0.46863	0.105591	0.820735	0.0001	2.71582	0.391541	1.41218	0.0607826	1.181	0.628644
AC007098	0.985912	1.01952	0.897875	1.81883	0.706119	0.969903	1.50022	0.989571	0.823375	2.78888	1.53133	0.754747	0.584754	0.435947	0.988389	1.0569	0.929281	0.933462	0.830709	0.727863	0.947444	1.33816
AC090502	0.0001	0.0001	0.0001	0.0001	0.0001	0.0001	0.0317625	0.0001	0.0001	3.51319	0.0297594	0.157025	0.0001	0.0001	0.0001	0.0350676	0.0001	2.89475	0.199511	0.0001	0.324387	5.90849
AC107068	0.373106	0.295235	0.477708	0.30826	0.309749	0.379176	0.471598	0.55588	0.390412	0.219901	0.261271	0.856235	0.899067	1.24221	0.675619	1.71282	0.726559	0.318005	1.12919	0.750414	0.268145	0.848623
BBOX1-AS1	0.0001	0.0001	0.0001	0.0001	0.0001	0.0497848	0.0001	0.0001	0.0001	0.0001	0.0001	0.821822	3.37476	0.0506589	0.0001	1.65755	0.587632	0.849672	1.85851	0.0001	0.0001	0.0001
AL138756	0.133581	0.460637	0.276029	0.33446	0.280783	0.283113	0.215348	0.197601	0.0830318	0.0777858	0.2379	0.486743	1.24261	0.493925	0.124111	2.32094	0.748886	0.165177	1.16986	1.58667	0.159043	0.661154
AC011503	0.0001	0.0291277	0.0334163	0.0001	0.0001	0.0001	0.0001	0.0001	0.0001	0.406906	0.0001	0.0001	0.171438	0.270387	0.0001	0.267399	0.0877927	1.7187	0.0445092	0.233611	0.0001	6.35553
EIF2AK3-DT	0.161592	0.10989	0.190901	0.210534	0.292489	0.217347	0.0822212	0.149186	0.187395	1.02966	0.353847	1.08158	0.705891	0.4276	0.638677	0.714658	1.32242	0.462445	1.54615	0.927775	0.287629	0.945047
AC036176	1.09031	1.635	2.041	1.80539	1.93994	2.07134	1.14049	1.77579	2.15541	1.02417	2.61412	0.610479	0.556576	1.50552	0.949912	1.08359	0.964471	0.0001	0.417638	0.796112	1.53933	0.518431
AC005005	0.085904	0.199431	0.120668	0.08779	0.118305	0.122547	0.052757	0.259247	0.189855	0.356288	0.072217	0.389749	1.13235	0.172741	0.356157	0.307636	0.199168	0.133484	4.40988	1.12243	0.076563	0.553037
AL163636	5.1613	0.871687	2.60493	3.21499	0.898931	1.40154	1.43253	2.82122	3.19657	0.789769	3.16261	2.49845	0.116315	0.470508	0.587464	0.251356	0.689041	0.154317	0.18714	0.841627	2.68254	0.274679
AC244033	0.369698	0.294836	0.269706	0.203104	0.255005	0.151913	0.248615	0.405408	0.256963	0.265084	0.277063	1.36255	0.525029	0.477497	1.02293	0.770247	0.800248	0.797776	0.804394	1.73782	0.160526	0.293678
LINC00671	0.729911	0.148301	2.04754	2.84836	3.5573	2.16383	2.71448	2.44339	2.14067	1.13623	3.27584	0.362375	0.0767668	0.401202	1.00268	0.242873	2.01575	1.27838	0.930374	0.322943	0.893528	1.0205
CTBP1-DT	0.118652	0.152993	0.210599	0.132543	0.193635	0.269702	0.160069	0.0990264	0.0800545	0.194458	0.12725	0.426104	0.169114	0.442088	0.56973	1.56152	1.99624	0.158019	0.805552	1.68995	0.38018	0.317254
RNF139-AS1	0.330971	0.137451	0.211822	0.482461	0.28794	0.332155	0.4082	0.23783	0.188475	0.582476	0.403156	0.935647	1.18247	0.381558	0.48525	2.0683	0.568943	0.366115	1.24522	0.422423	0.280453	0.446269
GASAL1	0.415805	0.141594	0.171446	0.137848	0.103063	0.222701	0.120877	0.124963	0.179283	0.844397	0.0246363	1.56183	1.0131	0.907416	0.372541	1.29397	0.812005	0.460008	0.728872	0.598514	0.215802	0.395178
LINC00668	0.0001	0.0001	0.0001	0.0001	0.0001	0.0134234	0.0001	0.0001	0.0001	0.250205	0.0001	0.0138172	6.07911	0.0001	0.0001	0.0675122	0.0001	0.0128022	1.77215	0.0348311	0.0534002	0.0001
MAFG-DT	0.0001	0.0001	0.059065	0.0001	0.0001	0.0001	0.072235	0.067443	0.0001	0.628883	0.0001	0.369395	2.29924	1.47379	0.517046	0.172897	0.377378	0.100789	1.57138	0.536955	0.070181	0.478385
LINC01116	0.0001	0.0450603	0.103587	0.032432	0.0373427	0.0001	0.04172	0.0512989	0.0375345	0.0001	0.0001	0.0373072	3.71745	0.133872	0.0001	1.10323	0.060314	0.0592226	2.602	0.0001	0.035639	0.159518
MIR503HG	1.35574	1.21936	0.544999	2.50817	3.66697	1.17699	1.58726	2.60537	2.19194	0.403926	1.00879	0.634332	0.583672	0.376962	0.295393	0.818559	0.424969	0.234702	1.24883	0.680447	0.942613	1.65512
LINC01703	0.0001	0.096201	0.0001	0.0001	0.0943743	0.0001	0.0001	0.0001	0.14499	0.0524281	0.169784	0.774734	0.280393	0.484784	1.43371	1.67981	0.0001	0.0001	1.06537	0.671446	0.0001	1.43378
AC245060	0.218659	0.107227	0.264733	0.604958	0.0001	0.236921	0.0001	0.145383	0.0001	0.745239	0.067152	0.93793	0.384821	0.434343	0.481364	1.44447	0.943866	0.487512	0.762462	0.63026	0.41646	0.805225
LNCAROD	0.0001	0.0001	0.0001	0.0121303	0.0187039	0.08837	0.0129936	0.0001	0.0001	0.0226651	0.0001	0.364817	0.0475222	0.907286	2.19839	0.0001	0.454847	0.900086	1.56673	0.616669	0.0132765	0.657838
DNM3OS	1.12595	1.14474	1.65859	1.19601	1.6289	2.41389	2.70556	1.82927	1.23327	0.0627089	0.921074	0.264622	0.8958	0.389063	0.0221009	1.2917	0.51596	0.124721	1.40019	0.267974	0.640554	1.66146
AC011322	0.0001	0.0001	0.15402	0.0001	0.053966	0.196051	0.067459	0.086058	0.0001	0.089766	0.066887	3.10497	0.506251	0.0001	0.692244	0.404784	0.255649	0.0001	0.692203	1.24921	0.042969	0.401089
AL035461	0.0001	0.0001	0.192395	0.06722	0.0001	0.187421	0.063429	0.318776	0.0001	0.216077	0.133008	1.13068	0.932834	0.453946	0.903096	0.857201	0.348694	0.089796	0.682779	0.914966	0.554043	0.420001
CYTOR	0.181447	0.467415	0.0979951	0.214715	0.139437	0.284727	0.364126	0.0489464	0.0978434	0.286022	0.0600649	0.739812	1.3982	0.318922	0.526323	1.68658	0.255828	0.657512	0.647322	0.268925	0.189429	0.536633
AL162231	0.763878	1.25655	1.42878	1.06936	1.50668	2.37338	0.643323	1.00364	0.917724	1.94976	0.591644	0.574121	1.15943	0.409123	1.18828	0.406464	1.20755	0.493078	0.329729	0.293035	0.480458	0.667071
B4GALT1-AS1	1.92356	0.74365	2.15498	0.946087	2.36103	3.29797	2.77334	2.58746	3.8498	0.887819	3.73716	0.619788	0.174829	0.400577	0.136675	0.406239	0.458405	1.04709	0.260095	0.398998	1.15515	1.91518
AC090517	0.253922	0.2363	0.146311	0.156507	0.167953	0.230262	0.109393	0.0001	0.0001	0.106301	0.102495	0.995758	1.35294	0.488277	0.461392	0.979065	0.208364	0.437265	0.413884	0.473598	0.195926	0.847851
AC139887	0.052063	0.123523	0.276759	0.449175	0.477422	0.18957	0.286239	0.0001	0.163534	0.376174	0.257935	0.37337	0.58543	0.026282	0.510284	0.703292	1.11872	0.1381	0.979461	1.85747	0.147676	0.314706
AC007666	1.04929	0.59229	1.16382	1.51073	1.16184	0.721915	1.02747	1.25551	1.2602	0.413742	0.286837	0.512025	0.581156	0.510048	0.542686	0.410996	1.07549	0.225438	0.722899	0.261681	0.520515	1.35015
LINC01426	0.0149647	0.0148891	0.0275101	0.0197229	0.0865932	0.0960235	0.0197496	0.118655	0.0743711	0.0701722	0.0001	0.146314	1.84994	0.232768	0.0001	2.1477	0.928442	0.228603	0.591544	0.411876	0.0260576	0.0746179
PCAT7	0.81997	0.676088	1.27724	2.61367	1.87212	1.28154	1.57371	1.88799	2.21796	0.815228	1.98817	0.743956	0.12633	0.131324	0.119164	0.186034	1.12091	0.90413	0.902803	0.76312	0.711307	0.867934
AL450384	1.25348	0.655266	1.84844	1.45666	1.0574	1.00063	1.94251	0.514582	1.10787	1.55601	0.639525	0.394087	0.432071	0.511369	0.494934	0.557499	1.44323	0.238446	0.035955	0.273754	1.04095	0.885749
AC096642	0.169902	0.061362	0.108818	0.269112	0.261058	0.341322	0.170542	0.223345	0.051023	0.511291	0.277689	0.570878	0.458594	0.702286	0.296472	1.5911	0.191369	0.331614	0.647777	0.72178	0.178388	0.590547
LINC02475	0.0286042	0.0001	0.0001	0.0250432	0.0001	0.0001	0.0001	0.0001	0.0001	0.0001	0.0001	0.113022	1.28943	0.199013	0.500173	1.5451	0.139829	1.73014	0.0458808	0.0001	0.0001	0.613625
AC103923	0.127828	0.13085	0.181432	0.026449	0.233866	0.233601	0.276102	0.0001	0.0001	0.224738	0.056756	0.826513	0.652949	0.805972	0.709185	0.508895	0.417395	0.434676	0.188745	1.31827	0.070213	0.215504
LINC00494	0.0001	0.0001	0.0001	0.0843833	0.0616162	0.0620933	0.0104752	0.0435135	0.0158064	0.0323487	0.0001	0.15468	0.142844	0.0590737	0.0001	1.10404	0.0104988	0.0001	2.65558	0.938714	0.0001	1.06787
RHPN1-AS1	0.0001	0.081994	0.116713	0.184957	0.0001	0.136221	0.0001	0.095376	0.034769	0.409447	0.064558	0.138105	0.23794	0.387732	0.179116	1.76563	0.667642	0.032479	1.54455	0.100345	0.192132	0.80058
AC074138	0.083728	0.061659	0.186422	0.081676	0.192575	0.082837	0.231191	0.350982	0.0001	0.481932	0.023141	0.773084	0.564013	0.314491	0.495412	0.97071	0.735946	0.272276	0.648519	0.783233	0.224439	0.232588
MIR548XHG	0.0001	0.0001	0.0001	0.0001	0.0001	0.0221428	0.0001	0.0001	0.0001	2.07683	0.0001	0.544337	3.56322	0.0001	0.0001	0.0001	0.0001	0.0630513	0.0001	0.0001	0.28545	1.43942
LINC00346	0.025869	0.153524	0.178614	0.033974	0.068569	0.156277	0.179913	0.022935	0.010758	0.658404	0.033532	0.076911	0.503795	0.192548	1.3882	0.711366	1.06173	1.25677	0.170507	0.079808	0.138039	0.280798
AC135050	0.14542	0.0444838	0.310798	0.945697	0.201613	0.738377	0.216221	0.0509133	0.671998	0.463068	0.212146	0.767073	1.20481	0.250602	0.105519	0.734767	0.591894	0.235042	0.444373	0.341577	0.583812	0.551169
AC083902	0.88091	1.25964	1.17074	1.40379	1.97313	1.05519	0.929882	1.70562	1.16971	0.582613	1.52886	0.386394	0.930196	0.380935	0.659001	0.198098	0.371552	0.752157	0.575325	0.0001	0.927	0.550911
LINC00355	0.0001	0.0001	0.0304814	0.0001	0.0001	0.0001	0.0001	0.0001	0.0001	0.0245628	0.0001	1.38258	0.587533	0.0816163	1.00097	0.431942	0.0001	1.37171	0.474048	0.0001	0.0001	0.36409
AL024507	0.250414	0.109245	0.158928	0.156015	0.129704	0.177292	0.142844	0.106603	0.13	0.239096	0.136594	0.343678	0.268079	0.854256	0.345896	0.229581	0.714753	0.600795	0.836501	0.646903	0.144479	0.673011
AC099668	1.35363	0.908897	1.27971	1.89153	1.31898	0.393961	1.09346	0.665621	0.765585	0.530897	1.4292	0.266351	0.23815	0.291853	0.445787	0.275897	0.86925	0.604893	1.56039	0.539155	0.351745	0.156631
AL138828	0.00539212	0.066061	0.0261192	0.0752578	0.0176314	0.0254417	0.0235721	0.0330011	0.0140768	0.0223353	0.0160263	0.071337	0.120033	0.0684895	0.0175907	2.79532	0.0583093	0.245152	0.0220219	0.248525	0.0189596	1.86965
AC020915	0.010933	0.0001	0.406049	0.169902	0.213479	0.262574	0.310927	0.206789	0.120817	0.382648	0.0001	0.867487	0.397992	0.283899	0.44065	0.914284	0.928515	0.155574	0.3883	0.252463	0.0001	0.799497
LINC02438	0.0001	0.0001	0.0001	0.0001	0.0001	0.0001	0.0001	0.0001	0.0001	0.328325	0.0001	0.137406	0.160833	0.264793	0.683219	0.768752	0.0001	0.970818	0.607381	0.0001	0.103186	1.60788
AP001453	0.483744	0.200876	0.207362	0.909836	0.408163	0.304778	0.673159	0.31877	0.12318	1.25909	0.404299	0.729815	1.1931	0.124118	0.521983	0.649742	0.266847	0.063435	0.665649	0.358212	0.27953	0.403706
AC025682	0.0944278	0.110004	0.030623	0.0604892	0.469712	0.143812	0.0411767	0.205035	0.0561369	0.212277	0.230651	0.550313	0.512936	0.625158	0.321692	0.910041	0.323186	0.224318	1.00057	0.299207	0.245326	0.191846
AC092375	0.412408	0.337603	0.431951	2.74737	1.14275	1.14866	1.60774	0.772978	0.452118	0.288915	1.46271	0.222097	0.305565	0.286018	0.084819	0.491864	0.261415	0.302901	1.6137	0.548673	0.513591	0.527711
LINC01833	0.0210764	0.0001	0.0001	0.0001	0.0001	0.0001	0.0001	0.0001	0.0001	0.0001	0.0001	0.0001	0.364664	0.0001	2.19714	0.0809234	0.0564762	0.0160892	0.344896	0.0734403	0.0001	1.97844
TMCC1-AS1	0.0820703	0.0427608	0.0151962	0.0414062	0.0696724	0.0964483	0.116857	0.130864	0.0429742	0.343543	0.0819087	1.63356	0.140859	0.128678	0.223276	0.930178	0.348294	0.18257	0.406576	0.479834	0.157219	0.460022
ZFHX4-AS1	0.0358725	0.0968779	0.0259849	0.0616971	0.0296837	0.0001	0.0330464	0.0001	0.0297308	0.0001	0.0928873	1.94666	0.0426237	0.0001	1.2029	0.13424	0.195034	0.0692845	0.0001	1.33275	0.0996783	0.0367572
AC008014	0.584374	0.528485	0.956546	0.45556	1.08563	0.932408	0.629824	1.05271	1.15651	0.556941	0.403197	0.408444	0.563596	0.6729	0.536772	0.270435	0.435455	0.311881	0.929716	0.235693	0.361742	0.290315
LINC02487	0.0001	0.0001	0.0919071	0.0733895	0.017279	0.0369115	0.0288546	0.0883286	0.0865049	0.209642	0.117152	0.235962	0.142614	0.201992	0.0001	0.784309	0.7336	0.0598128	0.314075	0.143686	0.0516796	2.29367
LUCAT1	0.0579983	0.0788203	0.0457447	0.0513403	0.0622255	0.134367	0.255474	0.0384169	0.0832621	0.287373	0.0560202	0.610871	0.347657	0.719522	0.0885532	0.560089	0.093083	0.530201	0.205807	0.0323697	0.0854633	1.68259
AC068987	0.032655	0.0001	0.0001	0.0001	0.0001	0.0001	0.0001	0.0001	0.0001	0.120341	0.0001	0.537704	0.266727	0.132706	0.068994	0.881553	0.500459	0.0001	0.774394	0.522295	0.124806	1.05503
LINC01134	0.0397391	0.0790771	0.170232	0.264472	0.082208	0.176455	0.0728336	0.21373	0.148091	0.354531	0.082661	0.156631	0.323882	0.16176	0.218284	1.008	0.43356	0.363375	0.961047	0.637729	0.0651008	0.50554
LINC01094	0.0271698	0.0680638	0.025286	0.0240423	0.0905712	0.116766	0.0001	0.0001	0.066065	0.210695	0.0708535	0.396247	0.742058	0.367719	0.0715143	1.83567	0.123401	0.0422199	0.615402	0.0769656	0.0451475	0.496696
RALY-AS1	0.203337	0.0944789	0.186608	0.0995842	0.198224	0.215236	0.188094	0.104017	0.135714	0.329574	0.204892	0.519028	0.460222	0.445049	0.324051	0.5255	0.610552	0.145376	0.860057	0.403119	0.176056	0.329777
AC007423	0.51515	1.15096	2.87606	0.325428	5.47961	2.96531	0.803157	0.583514	6.28915	10.894	0.923574	0.0001	0.0001	0.599806	0.0001	0.608946	0.114614	0.396786	0.0001	0.090641	1.11481	1.85995
LINC01186	0.0001	0.0001	0.119199	0.119769	0.00757	0.0001	0.0001	0.0001	0.0001	0.204032	0.0001	0.741923	0.0001	1.74071	0.0001	0.689474	0.0001	0.144317	0.674566	0.252397	0.345656	0.16099
CDC37L1-DT	0.333993	0.595368	0.957399	0.566806	0.952036	0.617906	1.8168	0.906372	1.61245	0.130442	1.4579	0.509902	0.222384	0.444207	0.35946	0.270908	0.417876	0.0001	0.937168	0.549689	0.536365	0.499625
LINC02160	0.155081	0.220708	0.731615	0.650642	0.692461	0.189511	0.071431	0.177087	0.0001	0.058153	0.0001	0.0001	0.0001	0.0001	0.0001	0.0001	0.0001	0.0001	0.0001	0.0001	0.125651	4.41878
AC013275	0.0001	0.0560573	0.0001	0.067204	0.0001	0.0625349	0.0001	0.043784	0.0001	1.48434	0.0001	0.0321856	0.899295	0.0001	0.153278	0.249968	2.35186	0.205256	0.099422	0.0001	0.118485	0.202276
AC138649	0.119253	0.0489895	0.0001	0.0001	0.0001	0.0398281	0.0001	0.0001	0.0001	0.036665	0.0001	0.762577	1.1293	0.199882	0.0001	1.18695	0.0397176	0.0001	0.611773	0.20212	0.153244	0.0001
AL136162	0.0001	0.0001	0.06922	0.065816	0.0001	0.181776	0.0001	0.066795	0.062082	0.392237	0.106609	0.934884	0.29142	0.190066	0.34958	0.275296	0.732114	0.222751	0.546046	0.315944	0.050619	0.314602
AC110995	0.739903	1.52248	0.967897	0.799122	0.506599	2.1594	0.266488	0.567661	0.685453	0.253894	0.495786	0.478157	0.168956	0.392238	0.14216	1.11718	0.584341	0.127655	0.374501	0.113618	0.375392	0.30873
AC024581	0.0001	0.0001	0.0001	0.0001	0.0001	0.0001	0.0001	0.0001	0.0001	0.0001	0.0001	0.39602	0.063012	0.0001	0.0001	0.10598	0.902745	1.82501	0.880339	0.0001	0.0001	0.0001
AP000526	0.029089	0.0001	0.016903	0.0001	0.016047	0.096788	0.0001	0.0001	0.0001	0.461918	0.0001	0.421502	0.28658	0.359403	0.573735	0.631359	0.017258	0.540887	0.79441	0.17075	0.039994	0.269291
AL137785	0.0001	0.0001	0.0001	0.0001	0.0001	0.0001	0.0001	0.0001	0.0001	0.0001	0.0001	0.136727	0.261079	0.0001	0.0001	0.0001	1.50508	0.0001	1.54507	0.081237	0.135949	0.375023
AP000331	0.407257	0.193069	0.846456	1.00065	1.24175	1.8258	1.59884	1.94372	1.18444	0.090895	4.41716	0.057494	0.113587	1.22367	0.0001	0.103727	0.185532	0.316976	0.238602	0.24197	0.102365	1.4491
TMCO1-AS1	0.075116	0.0001	0.15864	0.032883	0.155879	0.075951	0.030838	0.085085	0.031128	0.215014	0.087066	0.125088	0.15772	0.259279	0.566828	0.347857	0.458226	0.321496	0.901644	0.102369	0.0001	0.764301
LINC00958	0.0001	0.0001	0.0001	0.0001	0.0001	0.0001	0.0001	0.0001	0.0001	3.96873	0.0001	0.300413	0.207864	0.0001	0.0492068	2.97267	0.0249503	0.0001	0.0001	0.0198018	0.41731	0.0001
AC012409	2.21631	1.489	1.09135	0.465217	1.8334	1.20868	0.32639	0.921544	1.37704	0.116865	2.16164	0.0001	0.126413	0.436773	0.597097	0.25847	0.65246	0.157594	0.570207	0.0756751	0.920508	0.173773
HOTTIP	0.0001	0.0001	0.0001	0.0001	0.0001	0.0127969	0.0001	0.0001	0.0001	2.00893	0.0001	0.0001	0.0529246	0.0371377	0.174405	0.0001	2.19393	0.244786	0.0232661	0.011174	0.210048	0.991936
AC147651	0.083414	0.0001	0.027555	0.060566	0.038117	0.082575	0.013091	0.0001	0.026263	0.155755	0.059638	0.340512	0.438185	0.1549	0.02014	0.734677	0.725468	0.0001	0.836046	0.283644	0.064977	0.337557
AL359644	0.036032	0.145255	0.0840064	0.0611905	0.0001	0.0225058	0.0455232	0.0001	0.0001	0.0001	0.0361801	0.42145	0.462183	0.0622209	0.352012	0.280927	0.0694127	1.08444	0.771645	0.19967	0.0001	0.110122
AL161431	0.0001	0.0001	0.0001	0.0001	0.0001	0.0001	0.0001	0.0001	0.0001	0.0001	0.0001	0.105595	2.61761	0.0001	0.0001	0.948819	0.0001	0.0001	0.0369903	0.0001	0.0001	0.0001
AC011294	0.0001	0.0001	0.0001	0.0254205	0.0001	0.0001	0.0001	0.0001	0.0001	0.0534026	0.0001	0.977835	0.387861	0.0001	0.0001	0.543549	0.0257484	0.0446401	0.86226	0.128602	0.0001	0.717616
AC012087	0.0001	0.0001	0.0001	0.0001	0.0001	0.0001	0.0001	0.0001	0.0001	0.190785	0.0001	0.335998	0.0001	0.0001	0.0001	0.507592	0.521992	0.224685	1.23525	0.377902	0.147842	0.188234
HOXD-AS2	0.0001	0.0001	0.0001	0.0001	0.0001	0.0567505	0.0001	0.0001	0.0323147	0.0001	0.0001	0.13527	0.361093	0.0833671	0.512809	0.0975883	0.124771	0.0001	2.17249	0.0001	0.0001	0.0001
AL161772	0.018302	0.017629	0.066811	0.204891	0.0001	0.114815	0.03372	0.020731	0.056587	0.04079	0.031594	0.228586	1.17926	0.0001	0.159137	0.409525	0.097729	0.126876	0.473929	0.244286	0.060394	0.4895
AC015922	0.450038	0.429965	1.02523	0.334451	0.295553	0.433141	0.0001	0.559131	0.0001	0.207486	0.54841	0.0001	0.24185	0.195657	0.0001	0.0001	0.263212	0.0001	1.06052	0.0001	0.455765	1.18652
AC092614	0.088834	0.0001	0.0001	0.0001	0.0001	0.0001	0.0001	0.0001	0.0001	0.1323	0.030505	0.207881	0.257652	0.0001	0.0001	0.266565	0.367905	0.231517	0.301373	1.15576	0.0001	0.497244
AC010976	0.182946	0.182645	0.120225	0.376705	0.236385	0.246429	0.219686	0.243245	0.0650331	0.619284	0.230044	0.52431	0.349483	0.176124	0.39457	0.408921	0.242	0.326484	0.21946	0.181362	0.202192	0.228636
LINC02241	0.0001	0.0001	0.0001	0.0001	0.0001	0.0001	0.0001	0.0001	0.0001	0.0001	0.0001	2.45384	0.579088	0.163287	0.0001	0.0411298	0.0001	0.0001	0.0001	0.0001	0.0001	0.0001
AC108463	0.0001	0.11917	0.157323	0.058013	0.048309	0.201209	0.077471	0.0001	0.0001	0.378997	0.084583	0.064142	0.60028	0.149782	0.0001	0.635897	0.208597	0.447515	0.24602	0.434815	0.103778	0.292613
AP001626	0.0001	0.0001	0.0001	0.0001	0.0001	0.041885	0.0001	0.0001	0.023449	0.0001	0.0001	0.183964	0.757801	0.0001	0.049483	0.071942	0.336275	0.0001	0.404695	1.31977	0.023341	0.023682
PCAT19	0.305557	0.71999	0.323611	0.802745	0.71117	0.469798	0.433524	0.308517	0.29506	0.641391	0.62696	0.15712	0.242211	0.273453	0.0810275	0.358306	0.307009	0.321577	0.206014	0.194888	0.403418	0.585774
C17orf82	0.0001	0.0001	0.048771	0.0001	0.043672	0.042237	0.0001	0.059782	0.043741	0.039301	0.087391	0.021972	0.748518	0.22314	0.322079	1.06862	0.093938	0.156512	0.250674	0.120919	0.0001	0.044332
AC092910	0.0539755	0.0366191	0.0579917	0.108348	0.148841	0.0957658	0.0678099	0.0211511	0.113072	0.11794	0.106265	0.116473	0.0669925	0.237425	0.222423	0.381329	0.563476	0.236429	0.776847	0.262576	0.0376493	0.127767
AC104785	0.076943	0.27085	1.23123	1.27765	0.957858	0.554638	0.790009	0.622216	0.506927	0.814837	1.9709	0.278969	0.325963	0.0001	0.329603	0.279348	0.41042	0.0001	0.61162	0.359534	0.244258	0.115354
SFTA1P	0.0001	0.0001	0.0001	0.0001	0.0001	0.0001	0.0001	0.0001	0.0001	0.0724565	0.0001	0.572119	0.240195	0.106717	0.0001	0.0001	0.108917	0.776454	0.0001	0.709563	0.0001	0.437849
AL139042	0.0001	0.0001	0.0001	0.0001	0.0001	0.0001	0.0220473	0.0001	0.0001	0.0329014	0.0001	1.23309	0.618994	0.0001	0.0001	0.171073	0.0001	0.0001	0.343218	0.0001	0.0001	0.502857
AL157935	1.11593	0.470658	0.786144	0.328184	2.06009	1.54642	4.36782	0.676085	1.25408	0.0713843	0.388373	0.0800415	0.0331079	0.336672	0.185321	0.309312	0.371988	0.381104	0.0665516	0.152147	0.59101	0.357432
AC245595	0.0001	0.0001	0.0001	0.0001	0.0001	0.0390179	0.0001	0.0001	0.0001	0.0001	0.0001	0.152317	1.6404	0.0001	0.0001	0.797645	0.186962	0.0185622	0.0001	0.0001	0.0001	0.0650767
ID2-AS1	0.461829	0.371317	0.820035	0.652413	0.840486	0.729093	0.695545	0.555443	0.276597	0.61938	0.898861	0.326329	0.154376	0.127608	0.0001	0.353938	0.247314	0.538506	0.0577486	0.4444	0.374111	0.229629
AL356234	0.0001	0.0001	0.0001	0.0001	0.0001	0.0001	0.0001	0.0001	0.0001	0.0001	0.0001	0.00241938	0.0001	0.314892	0.0001	0.0001	0.0471797	0.223097	0.669845	0.0932121	0.0001	1.46004
AL109811	0.234838	0.032138	0.041472	0.673465	0.350535	0.0001	0.062455	0.109967	0.071988	0.441242	0.142648	0.600775	0.394848	0.0001	0.328828	0.272014	0.070617	0.186212	0.468172	0.277994	0.066774	0.134643
C1orf147	0.038526	0.076662	0.0001	0.126618	0.043862	0.0001	0.085506	0.0001	0.0001	0.157785	0.033134	0.406951	0.833737	0.21205	0.101067	0.533009	0.137022	0.029721	0.186414	0.087333	0.079455	0.189103
AC131391	0.0001	0.0001	0.0001	0.0001	0.0001	0.0001	0.0001	0.0001	0.0001	0.0001	0.0001	0.04906	0.0001	0.144089	0.0001	0.593042	0.029404	0.26938	0.629998	0.0001	0.0001	1.04963
AL022323	0.199034	0.497162	0.647906	0.711329	1.01607	0.589554	0.684007	0.539409	0.640436	0.364701	0.702966	0.180611	0.197798	0.18473	0.27698	0.309134	0.376821	0.364882	0.187048	0.113907	0.178392	0.299816
AC245452	0.094622	0.050402	0.109995	0.104092	0.112577	0.105749	0.07904	0.096485	0.063696	0.067383	0.122753	0.253834	0.380081	0.106129	0.2196	0.60492	0.171744	0.058465	0.26838	0.179143	0.057934	0.30055
AC021205	0.236081	0.187545	1.09913	0.819795	0.340372	0.496454	0.348215	0.565283	0.293837	0.095792	1.16532	0.025914	0.18714	0.315969	0.164488	0.401269	0.505429	0.109355	0.178287	0.085532	0.311693	0.309066
LINC02587	0.0001	0.0001	0.0001	0.0001	0.0001	0.0001	0.0001	0.0001	0.0001	0.0001	0.0001	0.192242	0.542872	0.34894	0.10485	0.100737	0.0001	0.0001	0.50375	0.794921	0.0001	0.0001
AC015908	0.404503	0.226881	0.149559	0.576692	0.0329452	0.192287	0.213015	0.262617	0.518626	0.0001	0.415121	0.220427	0.0001	0.207744	0.0001	0.0001	1.48275	0.216829	0.0001	0.245453	0.136037	0.0001
AC007128	0.0001	0.0001	0.060261	0.0001	0.052219	0.0001	0.0001	0.0001	0.0001	0.03222	0.0001	0.460666	0.777133	0.018112	0.0001	0.222478	0.0001	0.546607	0.468158	0.0001	0.0001	0.0001
AL022324	0.0001	0.0001	0.0001	0.0001	0.0001	0.0001	0.0001	0.0001	0.0001	0.0001	0.0001	0.715263	0.205569	0.017204	0.152182	0.314238	0.0001	0.0001	0.63767	0.339662	0.0001	0.039766
LINC02152	0.0001	0.0001	0.0001	0.0001	0.0001	0.0001	0.0001	0.0001	0.0001	2.17856	0.0001	0.052486	1.29543	0.0001	0.0001	0.247357	0.138259	0.048458	0.150515	0.08873	0.346682	0.052386
LINC02640	0.851287	0.909199	1.43339	5.90133	1.05068	2.12372	0.953845	2.4751	1.65772	0.138986	2.48369	0.0001	0.114019	0.121886	0.0314667	0.0001	1.63713	0.0001	0.298072	0.0001	0.104593	0.0731136
AC009093	0.038471	0.075822	0.0001	0.146806	0.031834	0.089492	0.107935	0.0001	0.039381	0.0001	0.116216	0.176175	0.365081	0.064922	0.0001	0.981237	0.181655	0.0001	0.245272	0.0001	0.0001	0.278043
AC074032	1.01899	0.233902	0.270098	0.295545	0.715593	0.291049	0.345412	0.463183	0.36723	0.36962	0.528518	0.071057	0.272335	0.343728	0.128449	0.272332	0.328278	0.278062	0.21085	0.0360489	0.260346	0.0903605
AC007611	0.0001	0.0418229	0.0194219	0.0001	0.0345368	0.0170012	0.0363861	0.0001	0.0512411	0.103895	0.0668555	0.28449	0.567128	0.116845	0.16541	0.0855055	0.107405	0.068159	0.338913	0.0724654	0.00700918	0.428352
AL390957	0.0323622	0.0140081	0.00122172	0.0246654	0.0001	0.0001	0.027951	0.00734444	0.00659814	0.249469	0.033456	0.365954	0.361833	0.0861002	0.084125	0.0431703	0.107563	0.525233	0.153778	0.00810169	0.0271575	0.478229
AC013652	0.0219795	0.00374661	0.0001	0.0151044	0.0170757	0.0001	0.0167302	0.0001	0.0457269	0.0176952	0.0001	0.560143	0.418797	0.0195478	0.0001	0.215027	0.180762	0.0282453	0.319321	0.204461	0.0475755	0.127571
AC005280	0.425077	0.59677	0.539332	0.0985354	0.687555	1.40423	0.475621	0.802669	0.350967	0.696242	0.659684	0.11577	0.125222	0.11595	0.130771	0.260418	0.482232	0.0001	0.333981	0.142458	0.213139	0.120607
MIR99AHG	0.71027	0.288986	0.700338	0.513283	0.50182	0.760275	0.486615	0.580654	0.324292	0.0507592	0.488026	0.0117808	0.163002	0.187808	0.249892	0.0748155	0.0825227	0.290521	0.0697081	0.0545369	0.322036	0.512815
AC007298	0.237105	0.105326	0.393574	0.400094	1.20121	0.156017	0.196136	0.528964	0.412962	0.27858	0.232421	0.0001	0.0001	0.0001	0.0001	0.374699	1.01271	0.062296	0.0001	0.0001	0.294379	0.266291
AC104958	0.10406	0.0001	0.0001	0.071921	0.126132	0.032858	0.102835	0.098311	0.0001	0.032269	0.0001	0.284094	0.094326	0.0001	0.257594	0.214136	0.151954	0.136674	0.515289	0.09884	0.011385	0.176328
AC107884	0.26083	0.324023	0.5475	0.461822	0.488418	0.401542	0.376158	0.281783	0.180627	0.651797	0.167824	0.120312	0.0566595	0.139667	0.222653	0.242989	0.337511	0.0947593	0.213245	0.196133	0.153216	0.125723
AL109955	0.048571	0.234766	0.092415	0.184285	0.130167	0.0001	0.193214	0.191235	0.043457	0.168808	0.04366	0.174636	0.380327	0.088488	0.091216	0.205014	0.0001	0.080617	0.241491	0.184126	0.083098	0.357455
TEX41	0.0001	0.0194285	0.00960537	0.038282	0.0253481	0.0906176	0.0167814	0.0001	0.0115634	0.0803713	0.00675174	0.197138	0.144529	0.0534504	0.243382	0.318818	0.0168412	0.523385	0.0487384	0.0107377	0.0021511	0.325139
AC007991	0.0001	0.0001	0.0001	0.0001	0.267703	0.0001	0.0001	0.0001	0.0001	0.0001	0.0001	0.397593	0.273523	0.0001	1.09791	0.0001	0.0001	0.0001	0.0001	0.031549	0.0001	0.0001
AC006504	0.040304	0.021915	0.125879	0.092855	0.260473	0.115749	0.026407	0.074495	0.03172	0.058803	0.095058	0.249022	0.122136	0.074608	0.077045	0.212985	0.156125	0.101776	0.37936	0.184434	0.041175	0.157201
AC068858	0.0001	0.0001	0.0001	0.0001	0.0001	0.0001	0.060038	0.0001	0.0001	0.0001	0.0001	0.0001	0.030703	0.135065	0.0001	0.132572	0.456648	0.119055	0.0001	0.395836	0.0001	0.4419
LINC01197	0.238354	0.372361	0.35268	0.327017	0.356646	0.641721	0.179216	0.18634	0.182266	0.119483	0.188733	0.0528539	0.159945	0.12148	0.0201979	0.258324	0.198925	0.0681801	0.15886	0.0981796	0.106068	0.462975
LINC01297	0.0001	0.0001	0.0001	0.0001	0.0001	0.0001	0.0001	0.0001	0.0001	0.0001	0.0001	1.14091	0.129046	0.0001	0.0001	0.0001	0.0001	0.0001	0.430826	0.0001	0.0001	0.0001
AL513318	0.0001	0.0001	0.0001	0.0001	0.0001	0.0001	0.0328277	0.0001	0.0001	0.470966	0.0001	0.0001	1.06575	0.0001	0.0623232	0.0982612	0.0001	0.257562	0.148395	0.0001	0.0001	0.052011
AC008556	0.513739	0.630134	0.740377	1.22369	1.2658	0.537504	0.254087	0.604334	0.812586	0.194623	0.272834	0.0001	0.154329	0.166998	0.034614	0.159037	0.140908	0.091503	0.153771	0.295974	0.32307	0.14349
AL021707	0.307575	0.148818	0.0001	0.294696	0.067148	0.340569	0.544787	0.0001	0.181168	0.147819	0.190367	0.269887	0.1315	0.012124	0.233674	0.324133	0.137622	0.022974	0.083313	0.157944	0.251267	0.034636
AC068025	0.0001	0.0001	0.0001	0.0001	0.0001	0.0001	0.0001	0.0001	0.0001	0.0001	0.0001	0.346966	0.193104	0.216891	0.137251	0.167792	0.235437	0.0001	0.271734	0.074582	0.0001	0.0001
LINC01714	1.0625	0.414756	0.28777	0.255243	0.885308	1.15687	0.475923	0.783133	0.657734	0.5996	0.895842	0.186258	0.0001	0.0001	0.0001	0.186084	0.245004	0.230908	0.0688732	0.0596104	0.400986	0.247108
AC099684	0.646468	0.330656	0.614717	1.41838	0.354557	0.504145	0.486742	0.848787	0.6127	1.78679	0.556722	0.596037	0.0931064	0.0001	0.0001	0.0001	0.209529	0.0001	0.0791414	0.158232	0.355366	0.082276
AC239809	0.0156233	0.0001	0.00714164	0.0001	0.0001	0.00938875	0.00719612	0.0001	0.00647432	0.0283784	0.0001	0.0001	0.345571	0.183606	0.0001	0.0158903	0.0132798	0.0363689	0.0126371	0.0453576	0.0220297	0.851373
LINC01132	0.0158924	0.0001	0.0001	0.0001	0.0001	0.0241151	0.0437654	0.0178736	0.0001	0.133817	0.013685	0.0793954	0.0001	0.119781	0.0416916	0.080819	0.155277	0.280474	0.345283	0.0838887	0.0917277	0.231294
AC020978	0.0001	0.0001	0.0001	0.126042	0.254333	0.0001	0.0001	0.08336	0.0001	0.203788	0.0001	0.0001	0.271618	0.141851	0.081679	0.168055	0.271132	0.128893	0.0001	0.424042	0.0001	0.0001
HHIP-AS1	0.541509	0.669709	0.853896	0.632945	1.56077	1.23578	0.548694	0.411215	1.08371	0.0383455	0.31239	0.0852224	0.304763	0.0001	0.0001	0.0472978	0.0692319	0.0001	0.0001	0.0001	0.470626	0.455891
LINC01993	0.0001	0.0001	0.0001	0.017556	0.0001	0.0001	0.022502	0.0001	0.0001	0.0001	0.0001	0.050911	0.213169	0.0001	0.0001	0.609609	0.0001	0.111816	0.359385	0.037383	0.0001	0.046236
AC112236	0.0001	0.0001	0.0001	0.0001	0.0001	0.0001	0.0001	0.0001	0.0001	0.0001	0.0001	0.183701	0.0001	0.22525	0.04716	0.0001	0.0001	0.0001	0.327288	0.153443	0.0001	0.489696
HAO2-IT1	0.679049	0.406975	1.57094	0.332943	0.224175	1.89704	1.4128	1.69327	1.72076	0.625969	0.735585	0.0001	0.0001	0.0001	0.0001	0.0001	0.072425	0.266558	0.0001	0.0001	0.9439	0.128572
AC020558	0.652196	0.18904	0.263361	0.250411	0.244896	0.0001	0.671559	0.0001	0.0001	0.401381	0.081996	0.159078	0.0001	0.127534	0.166145	0.0001	0.207867	0.0001	0.278543	0.0001	0.156741	0.315229
AL356056	0.018951	0.0476438	0.10466	0.223567	0.0953417	0.149662	0.060298	0.208237	0.0851924	0.0357573	0.142393	0.27974	0.0119656	0.106384	0.273894	0.0786539	0.039127	0.00540505	0.0194134	0.486798	0.0472046	0.0338909
AP001043	0.239393	0.202049	0.273343	0.343864	0.234623	0.205111	0.468884	0.114497	0.13438	0.0758643	0.18122	0.00842558	0.0395949	0.0238022	0.0213758	0.0284476	0.0262496	0.880463	0.0467241	0.0284871	0.144011	0.107871
AL034417	0.115946	0.0001	0.142738	0.456587	0.153938	0.200137	0.199995	0.172964	0.016371	0.947232	0.0001	0.207631	0.036802	0.163971	0.114128	0.137211	0.203379	0.135334	0.096062	0.0001	0.124815	0.102086
LINC01694	0.011858	0.0001	0.0109569	0.010418	0.0001	0.0001	0.0218467	0.0001	0.00982687	0.00883007	0.0204689	0.128138	0.539614	0.010041	0.0311061	0.520802	0.0001	0.0001	0.00960777	0.0417265	0.0001	0.0168824
CASC15	0.0148352	0.00578663	0.0106322	0.012213	0.0106729	0.0199439	0.0149493	0.0100012	0.0135439	0.048611	0.00384675	0.0690942	0.0606946	0.0106708	0.00516493	0.821919	0.0520589	0.0389991	0.037863	0.0585519	0.0129425	0.129251
PRKG1-AS1	0.0001	0.0001	0.0001	0.0001	0.0205473	0.0001	0.0001	0.0001	0.0001	0.0259145	0.0001	0.28629	0.0390595	0.0001	0.0001	0.0927638	0.022098	0.0001	0.617038	0.143226	0.0001	0.0208572
LINC01446	0.0123055	0.0001	0.0001	0.0001	0.0001	0.00995411	0.0001	0.0001	0.0001	1.71123	0.0001	0.0550232	0.682106	0.0001	0.021178	0.0604233	0.0109511	0.0001	0.0001	0.0001	0.127968	0.260829
AC092801	0.0001	0.0001	0.0001	0.0001	0.0001	0.0001	0.0001	0.0001	0.0001	0.0001	0.0001	0.0461796	0.0649097	0.0001	0.0001	0.0670344	0.11222	0.0001	0.654315	0.101861	0.0691635	0.101839
AC092809	0.132755	0.424686	0.207118	0.620356	0.861331	0.295429	0.181195	2.46463	0.66854	0.0593247	0.805936	0.0001	0.082042	0.0791197	0.0001	0.315454	0.0001	0.0772377	0.239051	0.0001	0.0001	0.38604
AL121672	0.0001	0.0001	0.0001	0.048307	0.0001	0.0001	0.0001	0.0001	0.0001	0.0001	0.0001	0.113861	0.054161	0.097642	0.05979	0.507724	0.0001	0.105496	0.0001	0.087059	0.100752	0.04699
AC011352	0.0001	0.0001	0.0001	0.0001	0.0001	0.0001	0.0001	0.0001	0.0001	0.067222	0.0001	0.239323	0.120992	0.11344	0.0001	0.367992	0.0001	0.0001	0.162093	0.143334	0.0001	0.0001
LINC01108	0.0001	0.0001	0.0001	0.0001	0.0001	0.0001	0.0001	0.0001	0.0001	0.0001	0.0188523	0.0181217	0.0001	0.0184951	0.0001	0.0222149	0.261375	0.0001	0.24746	0.320058	0.0001	0.256465
AC119424	1.75981	0.0001	0.570487	0.911605	1.08433	0.177	0.970725	1.68319	1.48481	0.0001	1.35827	0.151378	0.0001	0.39848	0.186594	0.0001	0.0001	0.118206	0.152632	0.0001	0.115794	0.0001
AC103718	0.0001	0.0001	0.0001	0.0001	0.0001	0.0001	0.0001	0.0001	0.0001	0.0001	0.0001	0.087674	0.205342	0.038038	0.006582	0.071506	0.052663	0.0001	0.200877	0.129733	0.0001	0.32238
AC233296	0.0001	0.0001	0.0001	0.0165846	0.0001	0.0001	0.0001	0.0001	0.0001	0.0001	0.0001	0.0236617	0.0001	0.506788	0.112211	0.0001	0.0001	0.0847158	0.105535	0.0001	0.0001	0.273755
LRP4-AS1	0.0001	0.0001	0.0001	0.0001	0.0001	0.0001	0.0001	0.0001	0.0001	1.04185	0.0001	0.19484	0.526913	0.0001	0.0001	0.152655	0.102894	0.0001	0.0295712	0.0001	0.062812	0.0001
DLX6-AS1	0.0001	0.0001	0.0001	0.0001	0.0040172	0.0001	0.0001	0.0001	0.0001	0.0001	0.0001	0.0680162	0.0254241	0.00823669	0.174463	0.00493813	0.0001	0.0001	0.380256	0.3983	0.0001	0.0001
AC099792	0.0001	0.0001	0.0001	0.0001	0.0001	0.0001	0.0001	0.0001	0.0001	0.0001	0.0001	0.0895767	0.132366	0.0001	0.0001	0.162884	0.278562	0.223624	0.128747	0.0331573	0.0001	0.0001
LINC01572	0.0001	0.0001	0.0001	0.0001	0.0001	0.0001	0.00962928	0.0001	0.0001	0.0567106	0.0001	0.146605	0.223931	0.00772068	0.0717593	0.0337078	0.176049	0.0731168	0.180374	0.0001	0.0001	0.130484
AC010092	0.0001	0.0001	0.0001	0.0001	0.0001	0.0001	0.0001	0.0001	0.0001	0.0001	0.0001	0.189216	0.089686	0.0001	0.06624	0.042802	0.223965	0.07137	0.179283	0.145193	0.0001	0.0001
AL590999	0.174636	0.320013	0.445333	0.364417	0.508032	0.205785	0.349953	0.112927	0.297956	0.108662	0.103633	0.0790035	0.0165995	0.141798	0.00515115	0.129161	0.0805023	0.0980094	0.132134	0.111208	0.120777	0.0878068
Z99289	0.162169	0.0001	0.311701	0.046851	0.302564	0.0440004	0.071834	0.596893	0.0271824	0.136024	0.161655	0.171404	0.0243827	0.0001	0.0577803	0.29541	0.0648568	0.0775022	0.0545238	0.0001	0.0001	0.231344
AP000785	0.800704	0.242414	0.585457	0.218915	0.737954	0.438578	1.28913	0.494794	0.695085	0.0001	0.18582	0.0001	0.0001	0.167319	0.0001	0.0001	0.51558	0.0001	0.085077	0.205554	0.0001	0.0001
AC011365	0.341436	0.309258	0.463517	0.506471	0.45741	0.222634	0.361685	0.720579	0.396667	0.229844	1.16883	0.210091	0.016829	0.0001	0.0001	0.0001	0.171523	0.0001	0.028184	0.109796	0.184213	0.190137
LINC01750	0.120369	0.212604	0.277911	0.2931	0.329876	0.336597	0.0932433	0.373134	0.257217	0.0277163	0.270626	0.0001	0.0001	0.116332	0.0001	0.0215792	0.0001	0.0694104	0.0704284	0.0001	0.579043	0.0001
AL033530	0.0001	0.0001	0.0001	0.0001	0.0001	0.0001	0.0001	0.0001	0.0001	0.606646	0.0001	0.0317349	0.170965	0.0001	0.0001	0.0584544	0.0001	0.0221694	0.0001	0.0001	0.044915	0.452497
AC012640	0.0001	0.0001	0.0001	0.0001	0.0001	0.0001	0.0001	0.0001	0.0001	0.0001	0.0001	0.154365	0.0001	0.0001	0.0001	0.0001	0.0001	0.0001	0.277717	0.241368	0.0001	0.098587
AC107396	1.16253	0.267899	2.18129	0.173053	2.46521	0.345774	1.80989	0.180046	1.72064	0.0001	0.876963	0.0001	0.0001	0.0001	0.0001	0.0001	0.0001	0.0001	0.0001	0.0001	0.618037	0.129065
FAM95B1	0.052012	0.110203	0.093827	0.508489	0.247871	0.186139	0.211051	0.192783	0.0880376	0.306172	0.0970899	0.0310952	0.0269107	0.0415499	0.0647813	0.186701	0.040221	0.0489413	0.0833409	0.0121151	0.127198	0.0831857
AC010185	0.28473	0.203564	0.494373	0.653009	0.561245	0.121443	0.335255	1.27461	0.150752	0.370355	0.516592	0.0001	0.0001	0.0001	0.0001	0.208391	0.0001	0.0001	0.0001	0.0001	0.0001	0.471572
LINC01537	0.330854	0.357506	0.093387	0.418586	0.292979	0.317744	0.357786	0.291498	0.376417	0.0001	0.188641	0.054885	0.049531	0.02781	0.0001	0.086351	0.058664	0.07628	0.0001	0.0001	0.116676	0.20115
AL355388	0.0001	0.219107	0.0001	0.0001	0.0001	0.0001	0.0001	0.102983	0.0001	0.0001	0.0001	0.237747	0.0001	0.0001	0.0001	0.297352	0.0001	0.0001	0.115796	0.0001	0.0001	0.0001
AF165147	0.138138	0.092398	0.218709	0.150857	0.408962	0.417883	0.199535	0.0992887	0.0204916	0.0001	0.163826	0.0983282	0.0805041	0.0828446	0.0222369	0.0799958	0.0369936	0.0074559	0.0001	0.043503	0.0407926	0.144657
AL121992	0.028282	0.01402	0.0001	0.0001	0.0001	0.0001	0.0001	0.0001	0.047047	0.105677	0.0001	0.052683	0.033725	0.092728	0.074459	0.043199	0.048744	0.0001	0.203145	0.0001	0.0001	0.070171
LINC02512	0.742232	0.815017	1.51843	2.10864	0.852785	0.296816	1.51241	0.20111	0.672681	0.0001	0.306489	0.313448	0.0001	0.0001	0.0001	0.0001	0.0001	0.0001	0.0001	0.0001	0.276994	0.0001
AC069277	0.0001	0.0001	0.0001	0.0001	0.0001	0.0001	0.0001	0.0001	0.0001	0.9465	0.0001	0.0834697	0.151723	0.0001	0.0001	0.0543356	0.0001	0.0001	0.0096896	0.14563	0.0348965	0.0510823
AC099329	0.123849	0.0410747	0.32918	0.156511	0.28501	0.222927	0.0760608	0.236268	0.0342146	0.058303	0.0712643	0.0629855	0.0654032	0.0580532	0.0541499	0.0001	0.03674	0.00864223	0.109796	0.0001	0.098235	0.0341852
AC019257	0.326533	0.289926	0.433606	0.407609	0.0795729	0.394228	0.214955	0.941841	0.392147	0.029901	0.400383	0.00416233	0.0318069	0.126133	0.0001	0.0001	0.0001	0.0001	0.0414921	0.0001	0.238827	0.0563141
AC021087	0.0001	0.0001	0.0001	0.123584	0.082258	0.0001	0.0001	0.0001	0.256414	0.232836	0.0001	0.0001	0.0001	0.09834	0.0001	0.280077	0.0001	0.0001	0.0001	0.108873	0.0001	0.0001
NAV2-AS4	0.068374	0.064845	0.126365	0.379203	0.102138	0.146898	0.236982	0.716803	0.486495	0.045271	0.862619	0.0001	0.054161	0.0001	0.082367	0.0001	0.304031	0.0001	0.0001	0.0001	0.044074	0.0001
AC026803	0.0001	0.0001	0.0001	0.0001	0.0001	0.081153	0.0001	0.0001	0.0001	0.0001	0.0001	0.160978	0.0001	0.0001	0.0001	0.149869	0.0001	0.0001	0.0001	0.166226	0.0001	0.0001
PART1	0.00828023	0.0001	0.0001	0.0001	0.0001	0.0001	0.0001	0.0001	0.0001	0.0001	0.0001	0.0001	0.0413427	0.129974	0.0001	0.0001	0.00736898	0.0127759	0.0988545	0.0001	0.0001	0.176694
LINC01482	0.0198182	0.0641733	0.163686	0.162058	0.144779	0.098572	0.209614	0.502866	0.411681	0.0319226	0.143863	0.0264738	0.0196457	0.0987918	0.111278	0.0394277	0.0001	0.0410156	0.0230674	0.0154185	0.0284009	0.0638533
AC016550	0.0001	0.0001	0.0001	0.0001	0.0001	0.0001	0.0001	0.0001	0.0001	0.0001	0.0001	0.0001	0.040164	0.0001	0.0001	0.0001	0.091545	0.0001	0.333401	0.0001	0.0001	0.0001
AL589743	0.0001	0.029625	0.0001	0.0001	0.0001	0.0001	0.0001	0.0001	0.0001	0.09315	0.0001	0.037187	0.014009	0.029907	0.227314	0.090528	0.0001	0.011485	0.017581	0.0001	0.0001	0.012505
LINC01620	0.372494	0.304126	0.199394	0.352816	0.366559	0.299461	0.273299	0.453481	0.443894	0.0875772	0.482968	0.0001	0.0001	0.0397778	0.0001	0.0001	0.0001	0.119537	0.0001	0.0990859	0.1348	0.0394578
AL117329	0.0001	0.00722064	0.0001	0.0001	0.0001	0.0001	0.0001	0.0001	0.0001	0.32525	0.0001	0.0220223	0.179649	0.0211764	0.0001	0.00800597	0.0001	0.0241291	0.0966475	0.0001	0.0218187	0.0521011
AL109615	0.0001	0.0001	0.0001	0.0001	0.0001	0.034887	0.0001	0.0001	0.0001	0.786848	0.0001	0.084223	0.019889	0.0001	0.0001	0.023908	0.134073	0.0001	0.040402	0.0001	0.103471	0.0001
AC010336	0.0001	0.575272	0.015746	0.327513	0.244075	0.013685	0.0001	0.0001	0.196105	0.006344	0.205793	0.028375	0.0001	0.0001	0.0001	0.277226	0.013659	0.0001	0.041619	0.011992	0.0001	0.028575
VIPR1-AS1	0.229735	0.0217418	0.281032	0.113786	0.322006	0.314263	0.117007	0.471955	0.102323	0.0334185	0.216541	0.0001	0.0338351	0.0517296	0.0001	0.0245483	0.0001	0.00800602	0.188263	0.0109354	0.00653274	0.0648359
AC093607	0.275681	0.0001	0.681067	2.04364	0.128775	0.515559	3.09597	0.0001	0.749626	0.0001	0.0784007	0.0001	0.0001	0.0001	0.0001	0.0001	0.0001	0.0886138	0.0001	0.0001	0.235591	0.0001
AC024941	0.0001	0.0001	0.0001	0.0001	0.0001	0.0001	0.0001	0.0001	0.0001	0.0001	0.0001	0.0001	0.309675	0.0001	0.0001	0.0001	0.0001	0.0001	0.0001	0.0001	0.0001	0.0001
AC026469	0.272142	0.097208	0.166159	0.234243	0.101057	0.088838	0.078752	0.138235	0.080973	0.017995	0.336411	0.0001	0.0001	0.0001	0.042566	0.0001	0.130269	0.05653	0.046741	0.0001	0.030225	0.0001
AC020907	0.0001	0.0001	0.0001	0.0001	0.0001	0.0001	0.0001	0.0001	0.0001	0.0001	0.0001	0.0001	0.0001	0.0001	0.0001	0.0001	0.187959	0.0001	0.113341	0.0001	0.0001	0.0001
AC011139	0.521415	0.791547	0.929378	0.221849	0.109718	0.214509	0.73288	0.0001	0.329286	0.0001	0.682714	0.0001	0.0001	0.0001	0.0001	0.0001	0.0001	0.0001	0.0001	0.0001	0.27346	0.0001
AL596223	0.0001	0.0001	0.0001	0.0001	0.0001	0.0001	0.0001	0.0001	0.0001	0.0001	0.0001	0.0001	0.021724	0.0001	0.1191	0.067248	0.027004	0.0001	0.0001	0.029872	0.0001	0.0001
AC138123	0.0127165	0.0610288	0.0117509	0.111176	0.19232	0.0822357	0.0628453	0.0140651	0.0806472	0.0764884	0.221846	0.0158201	0.0001	0.0388922	0.0502407	0.0001	0.00519261	0.0001	0.0642865	0.0001	0.0001	0.0641138
AC092718	0.073955	0.0001	0.0001	0.030593	0.0001	0.060035	0.0001	0.099916	0.0001	0.0001	0.091989	0.061797	0.0001	0.0001	0.0001	0.0001	0.0001	0.008934	0.0001	0.0001	0.045209	0.105081
LINC00907	0.0001	0.329219	0.0126847	0.124022	0.507354	0.0166409	0.0001	0.777728	0.21881	0.00134723	0.00710244	0.0137032	0.0124357	0.0205437	0.0001	0.0161748	0.006752	0.0001	0.0344764	0.00819287	0.0918062	0.0001
GDNF-AS1	0.0449838	0.132945	0.334935	0.136793	0.038783	0.0198474	0.0853821	0.0915252	0.0603574	0.0001	0.0070592	0.00680986	0.0194361	0.00668016	0.0001	0.0229201	0.0257718	0.00630972	0.039716	0.0115125	0.0001	0.0387777
FAM3D-AS1	0.155973	0.0663512	0.258986	0.365776	0.303063	0.216285	0.081232	0.126195	0.344138	0.0331849	0.357229	0.0001	0.0001	0.0001	0.0001	0.0001	0.0365653	0.0644884	0.0001	0.0312526	0.026765	0.0001
AL391845	0.0001	0.0001	0.0001	0.131877	0.0001	0.0001	0.0001	0.0001	0.0001	0.0001	0.0866974	0.0001	0.0001	0.0001	0.0001	0.0001	0.0001	0.0001	0.155747	0.0001	0.0001	0.0001
AC105384	0.208077	0.0001	0.070667	0.07745	0.127651	0.104317	0.088139	0.050497	0.13677	0.0001	0.069319	0.0001	0.0001	0.0001	0.0001	0.066487	0.0001	0.0001	0.0001	0.0001	0.0001	0.081231
AC024579	0.220669	0.289557	0.0001	0.478449	0.0001	0.0001	0.156818	0.393571	0.106703	0.266477	0.629941	0.0001	0.0001	0.0001	0.0001	0.0001	0.0001	0.0001	0.0001	0.0001	0.0001	0.140383
AC207130	0.0001	0.034334	0.127553	0.181707	0.028758	0.055827	0.144576	0.039088	0.1144	0.0001	0.029679	0.0001	0.0001	0.029221	0.0001	0.034226	0.0001	0.0001	0.018957	0.0001	0.0001	0.028986
PCAT18	0.144937	0.030925	0.142692	0.136353	0.112591	0.202738	0.149195	0.035206	0.02576	0.0001	0.120721	0.0001	0.0001	0.0001	0.027179	0.0001	0.025666	0.0001	0.025185	0.0001	0.025641	0.0001
AL031123	0.0001	0.0001	0.0001	0.0001	0.0001	0.170362	0.0001	0.0001	0.0001	0.0300583	0.0001	0.0001	0.0001	0.0001	0.0001	0.0001	0.054566	0.0001	0.0475247	0.0001	0.0001	0.0001
AC008738	0.0001	0.0001	0.0001	0.0001	0.122534	0.0001	0.0001	0.0001	0.0001	0.0001	0.0001	0.0001	0.0001	0.0001	0.0001	0.0001	0.0001	0.0001	0.0001	0.0001	0.0001	0.097806
AL590426	0.20547	0.204433	0.0001	0.0001	0.245688	0.286731	0.27788	0.116369	0.16244	0.0001	0.352173	0.0001	0.0001	0.0001	0.0001	0.0001	0.0001	0.0001	0.0001	0.0001	0.0001	0.085989
AC015468	0.0001	0.229006	0.6238	0.198963	0.389614	0.151107	0.0001	0.0001	0.0001	0.0001	0.317496	0.0001	0.0001	0.0001	0.0001	0.0001	0.0189308	0.0001	0.0001	0.0001	0.0001	0.0516155
AC092155	0.0945547	0.236072	0.168579	0.344647	0.296997	0.510612	0.290349	0.252037	0.320186	0.0001	0.132739	0.0001	0.0001	0.0001	0.0001	0.0001	0.0001	0.0001	0.0001	0.0001	0.0001	0.0683459
AL133247	0.0001	0.0001	0.077244	0.0001	0.655194	0.088042	0.0001	0.498335	0.05294	0.0001	0.502729	0.0001	0.0001	0.0001	0.0001	0.0001	0.0001	0.0001	0.0001	0.0001	0.0001	0.065257
LINC01507	0.0001	0.442043	0.0001	0.0001	0.0001	0.0001	1.14563	0.20508	0.075027	0.67363	0.565785	0.0001	0.0001	0.0001	0.0001	0.0001	0.0001	0.0001	0.0001	0.063261	0.0001	0.0001
LEMD1-AS1	0.029036	0.039593	0.053568	0.0001	0.072081	0.023404	0.026654	0.032889	0.024065	0.0001	0.050123	0.024176	0.0001	0.0001	0.0001	0.0001	0.0001	0.0001	0.0001	0.0001	0.0001	0.02439
PAPPA-AS1	0.032959	0.0001	0.060913	0.0001	0.21828	0.0001	0.0001	0.0001	0.13658	0.048999	0.085141	0.0001	0.0001	0.0001	0.0001	0.0001	0.029332	0.0001	0.0001	0.0001	0.0001	0.0001
PWRN1	0.0217596	0.0500794	0.0173058	0.0167599	0.0370244	0.0430202	0.0363385	0.00562693	0.0166211	0.0001	0.0100735	0.0001	0.00731739	0.0001	0.0001	0.0001	0.00228172	0.0001	0.0001	0.0001	0.0001	0.0123401
AC010280	0.0001	0.0001	0.0001	0.629945	0.0001	0.0001	0.0001	0.0001	0.0001	0.0001	0.0001	0.0001	0.0001	0.0001	0.0001	0.0001	0.0001	0.0001	0.0001	0.0001	0.0001	0.0001
AC097103	0.0001	0.0001	0.0001	0.0001	0.0001	0.0001	0.0001	0.0001	0.0001	0.0001	0.0001	0.0001	0.0001	0.0001	0.0001	0.0001	0.0001	0.0001	0.0001	0.0001	0.0001	0.0001
AC105460	0.125914	0.0001	0.0001	0.0001	0.0001	0.0001	0.0001	0.0001	0.0001	0.0001	0.0001	0.0001	0.0001	0.0001	0.0001	0.0001	0.0001	0.0001	0.0001	0.0001	0.0001	0.0001
AC011611	0.0001	0.0001	0.0001	0.0001	0.0001	0.0001	0.0001	0.0001	0.0001	0.0001	0.0001	0.0001	0.0001	0.0001	0.0001	0.0001	0.0001	0.0001	0.0001	0.0001	0.0001	0.0001
AL161668	0.0001	0.0001	0.0001	0.0001	0.0001	0.0001	0.0001	0.0001	0.0001	0.0001	0.0001	0.0001	0.0001	0.0001	0.0001	0.0001	0.0001	0.0001	0.0001	0.0001	0.0001	0.0001
AL133279	0.0001	0.0001	0.0001	0.221557	0.0001	0.21198	0.0001	0.0001	0.114374	0.0001	0.0001	0.0001	0.0001	0.0001	0.0001	0.0001	0.0001	0.0001	0.0001	0.0001	0.0001	0.0001
AC026461	0.0001	0.0001	0.16806	0.555572	0.601971	0.294225	0.33667	0.196083	0.154458	0.0001	0.0001	0.0001	0.0001	0.0001	0.0001	0.0001	0.0001	0.0001	0.0001	0.0001	0.0001	0.0001
AC018521	0.0001	0.0001	0.0001	0.0001	0.0001	0.0001	0.0001	0.0001	0.0001	0.0001	0.0001	0.0001	0.0001	0.0001	0.0001	0.0001	0.0001	0.0001	0.0001	0.0001	0.0001	0.0001
AC026202	0.0001	0.0001	0.0001	0.0001	0.0001	0.0001	0.0001	0.0001	0.0001	0.0001	0.0001	0.0001	0.0001	0.0001	0.0001	0.0001	0.0001	0.0001	0.0001	0.0001	0.0001	0.0001
AC063977	0.0001	0.0001	0.0001	0.0001	0.0001	0.0001	0.0001	0.0001	0.0001	0.0001	0.0001	0.0001	0.0001	0.0001	0.0001	0.0001	0.0001	0.0001	0.0001	0.0001	0.0001	0.0001
AC012065	0.0001	0.0001	0.0001	0.0001	0.0001	0.0001	0.0001	0.0001	0.0001	0.081437	0.0001	0.0001	0.0001	0.0001	0.0001	0.0001	0.0001	0.0001	0.0001	0.0001	0.0001	0.0001
AL157392	0.0001	0.0001	0.0001	0.0001	0.0001	0.0001	0.0001	0.0001	0.0001	0.0001	0.0001	0.0001	0.0001	0.0001	0.0001	0.0001	0.0001	0.0001	0.0001	0.0001	0.0001	0.0001
AL391069	0.0001	0.0001	0.0001	0.0001	0.0001	0.0001	0.0001	0.0001	0.0001	0.0001	0.0001	0.0001	0.0001	0.0001	0.0001	0.0001	0.0001	0.0001	0.0001	0.0001	0.0001	0.0001
AL691403	0.0001	0.0001	0.0001	0.0001	0.0001	0.0001	0.0001	0.0001	0.0001	0.0001	0.0001	0.0001	0.0001	0.0001	0.0001	0.0001	0.0001	0.0001	0.0001	0.0001	0.0001	0.0001
AC023158	0.0001	0.0001	0.036399	0.068974	0.065189	0.223037	0.072573	0.0001	0.065292	0.0001	0.067514	0.0001	0.0001	0.0001	0.0001	0.0001	0.0001	0.0001	0.0001	0.0001	0.0001	0.0001
FP325330	0.0001	0.0001	0.0001	0.0001	0.0001	0.0001	0.0001	0.0001	0.0001	0.0001	0.0001	0.0001	0.0001	0.0001	0.0001	0.0001	0.0001	0.0001	0.0001	0.0001	0.0001	0.0001
AC073140	0.0001	0.0001	0.0001	0.0001	0.0001	0.0001	0.0001	0.0001	0.0001	0.0001	0.0001	0.0001	0.0001	0.0001	0.0001	0.0001	0.0001	0.0001	0.0001	0.0001	0.0001	0.0001
AC092661	0.006723	0.040956	0.0001	0.052181	0.011368	0.0001	0.0001	0.056013	0.0001	0.0001	0.033889	0.0001	0.0001	0.0001	0.0001	0.0001	0.0001	0.0001	0.0001	0.0001	0.0001	0.0001

## Sheet: DEGs with FC
id	log2FoldChange	pvalue	padj
LINC01297	22.1931	5.48e-14	2.2e-10
LINC02241	22.0554	7.84e-14	2.2e-10
AL161431	21.5861	2.61e-13	4.89e-10
AC103718	7.78379	2.95e-12	4.14e-09
AL049830	5.32836	3.7e-12	4.15e-09
AFAP1-AS1	6.70819	7.61e-10	7.11e-07
AC092155	-5.65139	2.54e-09	2.04e-06
LNCAROD	5.17657	8.78e-09	6.15e-06
LINC02475	6.5668	2.1e-08	1.31e-05
LINC01833	7.54992	9.29e-08	5.21e-05
AC079466	5.79629	1.43e-07	7.26e-05
AC012236	2.59515	1.63e-07	7.41e-05
LINC00355	6.46143	1.72e-07	7.41e-05
Z95115	1.39876	2.05e-07	8.2e-05
AC107884	-1.38845	3.25e-07	0.000121447
FAM3D-AS1	-3.85481	3.82e-07	0.000133929
AL022323	-1.58408	4.38e-07	0.000144483
CTBP1-DT	1.85183	1.03e-06	0.000319477
AC104958	1.69726	1.22e-06	0.000359296
AC005280	-2.04923	1.36e-06	0.000380464
AL138828	3.37636	1.62e-06	0.000433124
SNHG4	2.40462	2.04e-06	0.000519378
AC099792	6.51009	2.24e-06	0.000545263
AL590714	1.61289	2.34e-06	0.000547524
BBOX1-AS1	6.75683	2.61e-06	0.00058422
LINC02640	-3.5091	3.19e-06	0.000686824
AL356234	6.97875	3.61e-06	0.000748722
AC008556	-2.27178	3.9e-06	0.000780953
COLCA1	2.3927	5.58e-06	0.00107795
AC068987	4.14749	6.13e-06	0.00114587
LINC02152	5.32044	6.56e-06	0.00118556
AL589743	3.86754	6.79e-06	0.00118969
HOTTIP	5.67958	7.61e-06	0.00129174
AC016550	5.88684	8.51e-06	0.00140283
FBXL19-AS1	2.12416	8.84e-06	0.00141516
AP001043	-2.14352	9.47e-06	0.00147514
B4GALT1-AS1	-2.06812	1.09e-05	0.00164682
PCAT18	-3.63467	1.16e-05	0.00167589
TMCC1-AS1	1.90627	1.17e-05	0.00167589
VIPR1-AS1	-2.98918	1.27e-05	0.00174843
MEG9	4.01097	1.28e-05	0.00174843
AL592494	-2.16332	1.31e-05	0.00175044
AL024507	1.39222	1.41e-05	0.00183051
PRKAG2-AS1	-1.60514	1.44e-05	0.00183051
LINC01767	-2.35369	1.51e-05	0.00188485
LINC01419	7.06381	1.63e-05	0.00198014
AL596223	5.30513	1.7e-05	0.0020333
PWRN1	-4.01549	1.82e-05	0.00212835
AC090164	3.54411	2.05e-05	0.00234706
AL121992	-2.26267	2.24e-05	0.00250269
EIF2AK3-DT	1.31438	2.28e-05	0.00250269
AL391056	5.78909	2.36e-05	0.0025164
AC011294	5.22155	2.39e-05	0.0025164
LINC01426	3.04201	2.46e-05	0.0025164
LINC02365	4.62295	2.47e-05	0.0025164
GDNF-AS1	-2.90533	2.63e-05	0.00262777
AC010976	-2.17832	2.74e-05	0.00263929
AL035461	2.29919	2.77e-05	0.00263929
AP001626	5.028	2.78e-05	0.00263929
AC011352	5.21436	2.83e-05	0.00263929
AC013652	3.25325	2.96e-05	0.00271565
AL354872	-2.49121	3.01e-05	0.00272537
AL691432	-0.881356	3.1e-05	0.00276023
AC010336	3.29759	3.3e-05	0.00289209
LINC00528	1.71464	3.36e-05	0.00289367
AC004889	1.9496	3.62e-05	0.00307744
CASC15	2.38006	4.15e-05	0.00346817
AC021087	1.20912	4.43e-05	0.00365192
AL590999	-1.80923	4.61e-05	0.00373452
DLX6-AS1	7.32691	4.66e-05	0.00373452
AL157935	-2.34224	4.87e-05	0.00384036
AL109811	-1.1089	4.93e-05	0.00384036
LINC01714	-2.37393	5.34e-05	0.00409817
AC104785	-1.92939	5.49e-05	0.00410675
FAM95B1	-1.66005	5.5e-05	0.00410675
AC097103	1.12237	6.04e-05	0.00445264
OR2A1-AS1	1.48653	6.38e-05	0.00464688
MIR503HG	-1.54668	7.02e-05	0.0050189
AL022324	5.08117	7.07e-05	0.0050189
LINC02512	-4.00334	7.37e-05	0.00516095
UBR5-AS1	1.43467	7.75e-05	0.00532836
AC002553	-1.78021	7.8e-05	0.00532836
RALY-AS1	0.905383	8.09e-05	0.0054376
AL590426	-4.71894	8.15e-05	0.0054376
ZNF529-AS1	0.965712	8.33e-05	0.00545787
AL034417	-1.91726	8.37e-05	0.00545787
LINC01482	-2.28533	8.55e-05	0.00551148
AC010185	-3.36416	9.34e-05	0.00595012
AC068025	4.63689	9.67e-05	0.00602683
MID1IP1-AS1	1.82726	9.72e-05	0.00602683
AC092809	-2.99272	9.78e-05	0.00602683
PCAT7	-1.6459	0.000102801	0.00626306
LINC01988	5.74163	0.000106483	0.00641761
AC011365	-2.76678	0.000109801	0.00654719
LINC02428	-2.87843	0.000111778	0.00658055
AC008738	5.31727	0.000112709	0.00658055
LINC01620	-2.98179	0.000114857	0.00663683
AC239809	4.01484	0.000119075	0.00681037
AP000525	2.61034	0.000137923	0.00780869
AC090517	1.71715	0.000145946	0.00818027
AC026461	-5.17604	0.000150538	0.00831604
AC020558	-1.29884	0.000151336	0.00831604
MAFA-AS1	5.30461	0.000155755	0.00831987
AC139887	1.31461	0.00015583	0.00831987
AC105118	6.09013	0.000157017	0.00831987
LINC00668	5.66133	0.000158433	0.00831987
FAM99B	-3.05501	0.000158827	0.00831987
EGFR-AS1	3.098	0.000164534	0.00853901
AC119424	-3.21027	0.000179381	0.00922414
LINC01116	3.79541	0.000185175	0.0094355
LINC02587	5.24851	0.000192549	0.00972284
PXN-AS1	0.795282	0.000199427	0.00998023
AC109322	1.78133	0.000204397	0.0101385
AC010092	4.45016	0.000227388	0.0111799
AC024579	-4.33061	0.000256423	0.0124644
AC147651	2.3413	0.000257962	0.0124644
AC011611	-3.96298	0.000260521	0.0124805
AC006504	1.23857	0.000274281	0.0130283
LINC01108	5.21335	0.000276611	0.0130286
AC015922	-1.36387	0.000281877	0.013166
AC020915	1.20197	0.000292866	0.0135662
LINC01446	4.88243	0.000300092	0.0136777
LINC00958	5.35518	0.000305071	0.0136777
CEBPA-DT	5.75339	0.000305719	0.0136777
AL356056	2.84993	0.000305849	0.0136777
SNAP25-AS1	3.60749	0.000307474	0.0136777
AC099668	-1.36812	0.000316896	0.0139858
RAB11B-AS1	-1.29596	0.000321976	0.0140495
GASAL1	1.45041	0.000323352	0.0140495
AC011503	4.50238	0.000343848	0.0148251
AC007298	-2.6851	0.000357184	0.0149824
AC099684	-2.50501	0.000358766	0.0149824
AC110995	-1.54645	0.000362078	0.0149824
AL031985	1.36581	0.000364342	0.0149824
AL133279	-4.30175	0.00036504	0.0149824
U91324	-1.59915	0.000366228	0.0149824
LINC02362	-1.87283	0.000366936	0.0149824
LINC01094	2.24184	0.000373347	0.0149824
NAV2-AS4	-3.12714	0.000376071	0.0149824
AC244033	1.1897	0.00037659	0.0149824
AL137785	5.11506	0.000376899	0.0149824
AL136372	1.49214	0.000380488	0.0150186
AC019257	-2.94813	0.000391705	0.0153397
AL359715	-1.30538	0.000394098	0.0153397
AC020978	-1.46896	0.000407356	0.0157464
AL359921	1.14201	0.000410366	0.0157541
SFTA1P	4.93575	0.000424797	0.0161972
AL359715	-1.59585	0.000429015	0.0162475
LINC00665	2.50868	0.000441418	0.016605
TUG1	0.743223	0.000448019	0.0166528
AC004816	2.63825	0.000448631	0.0166528
FP325330	4.2742	0.000451633	0.016654
LINC00494	3.72295	0.000466412	0.0169424
AL162231	-1.17823	0.000467498	0.0169424
MAFG-DT	3.26631	0.000470416	0.0169424
AC024581	5.73556	0.000471547	0.0169424
LINC00189	2.71381	0.000483565	0.0172636
AC005005	4.01062	0.000497479	0.0176345
AC009093	-1.7658	0.000500247	0.0176345
LINC01436	5.5051	0.000511581	0.0178546
LINC01537	-2.41409	0.000512862	0.0178546
LINC01719	1.50427	0.000519464	0.0179728
LUCAT1	1.81385	0.000526629	0.0179944
AC092801	4.40711	0.000527665	0.0179944
AC034231	1.36476	0.000529718	0.0179944
LINC01093	-3.41823	0.000550123	0.0184715
MEG3	2.50696	0.000551934	0.0184715
LINC00671	-1.66419	0.000558366	0.0184715
AC068580	1.42947	0.000559983	0.0184715
A2M-AS1	-1.62632	0.000560241	0.0184715
AC005005	1.8261	0.000589029	0.0192259
PART1	5.46478	0.000589982	0.0192259
LINC01572	3.77819	0.000610577	0.0197381
AC008014	-1.07564	0.000612744	0.0197381
AL161668	-2.30258	0.000630587	0.0201968
AC207130	-3.19105	0.000635273	0.0202313
LINC02160	-3.81811	0.000655358	0.0205983
LINC01836	2.54177	0.000658947	0.0205983
ZFHX4-AS1	3.18552	0.000659015	0.0205983
AC083902	-1.46119	0.000663583	0.0205983
AC012409	-1.96976	0.000665173	0.0205983
AC092661	-5.39624	0.000674368	0.0207683
LINC00857	1.22322	0.00068127	0.0208662
AC074138	1.43807	0.000688619	0.0209767
AL121672	3.82744	0.000702456	0.0212825
AL157392	-1.77001	0.000712886	0.0214094
AC069277	4.58666	0.000714284	0.0214094
AL033530	5.20127	0.000723336	0.0215654
AC026469	-2.67166	0.000737171	0.0218616
LINC01507	-5.02356	0.000741523	0.0218749
AL731684	7.0135	0.000753265	0.022105
AC105460	-4.48731	0.000761704	0.0222362
AC090502	6.2963	0.000768102	0.0223068
C17orf82	2.54385	0.000784724	0.0226307
LINC01993	4.47487	0.000787331	0.0226307
LINC02438	4.01318	0.000795386	0.0227398
AC011322	2.86517	0.000799242	0.0227398
LINC01770	1.57795	0.000813294	0.02298
AC007423	-2.84584	0.000815883	0.02298
AC007611	2.02854	0.000841997	0.0235304
TSPEAR-AS2	2.51598	0.000844107	0.0235304
AC063977	-2.61182	0.000848018	0.0235304
UBL7-AS1	1.12176	0.000873609	0.0240422
LINC01197	-1.30406	0.000875041	0.0240422
AC015908	-1.3731	0.000896725	0.0245178
PCAT19	-1.06734	0.000924363	0.0251507
AL359644	2.57507	0.000941025	0.0252626
AC233296	5.09355	0.000944144	0.0252626
LINC02542	1.63296	0.000951881	0.0252626
AP000785	-2.98155	0.000952136	0.0252626
AC100810	-1.26632	0.00095516	0.0252626
TEX41	2.48263	0.000955518	0.0252626
AC015468	-4.68806	0.000961467	0.0253006
AL391069	2.5985	0.00102089	0.0267388
F11-AS1	-1.59816	0.00102982	0.0267683
AL161772	2.09599	0.00103184	0.0267683
AC013275	3.32886	0.00103635	0.0267683
TMEM220-AS1	-1.43903	0.00105055	0.0270107
AC012640	-1.64375	0.00106792	0.0273319
AL390957	2.46785	0.0010848	0.0276377
LINC01750	-2.77404	0.00109507	0.0276983
SH3BP5-AS1	-0.725049	0.00109706	0.0276983
AC020907	2.16923	0.00110588	0.0277957
AC131391	4.78509	0.00116741	0.0292113
AC023043	1.98417	0.00118132	0.0294281
U91328	0.857191	0.0012019	0.0298083
AC026803	-1.37343	0.00123148	0.0303756
AC245452	0.913424	0.00123562	0.0303756
AC007098	-0.765257	0.00125518	0.0307217
AL109615	3.1591	0.00127042	0.0309596
AL691403	-3.02803	0.00127913	0.0310368
LEMD1-AS1	-3.35977	0.00129898	0.031226
AL031673	0.911718	0.00131312	0.031226
AP000526	2.62352	0.00131528	0.031226
AC074032	-1.31459	0.00131837	0.031226
AL022322	1.29987	0.00132224	0.031226
AL513318	4.85328	0.00132226	0.031226
AC092375	-1.37174	0.00132592	0.031226
AL139042	5.14982	0.00137304	0.0322005
AC018521	4.5841	0.00138356	0.0323119
AC099329	-1.79186	0.00142224	0.0330774
AL355388	1.77925	0.00144311	0.0331866
AL359715	-1.68962	0.00144434	0.0331866
LINC01637	3.51355	0.00145003	0.0331866
AC012087	4.00805	0.00145417	0.0331866
LRP4-AS1	4.82816	0.00145654	0.0331866
HOXD-AS2	4.46696	0.00146695	0.0332886
AP006285	-2.54323	0.00152538	0.0343719
AL391845	4.28097	0.00152696	0.0343719
AL136162	1.84288	0.00158749	0.0355916
AC092718	-2.28034	0.00160126	0.0357573
AC103923	1.74221	0.00161348	0.0358871
AC024941	3.02365	0.00162955	0.0360161
AC023158	-3.64153	0.00163974	0.0360161
AC138123	-2.21626	0.00164513	0.0360161
AC092910	1.27648	0.00165308	0.0360161
AL117329	4.27124	0.00165348	0.0360161
AC245595	4.99976	0.00165783	0.0360161
AP000331	-2.12111	0.00166949	0.0361293
PSMA3-AS1	-0.432642	0.00167912	0.036198
HAO2-IT1	-2.78858	0.00168565	0.0361994
CDC37L1-DT	-1.44081	0.00173942	0.0370657
AC107396	-3.72839	0.00174023	0.0370657
AC068858	4.36797	0.00175599	0.0370657
AL445524	1.24932	0.00175887	0.0370657
AC011139	-3.86304	0.00175905	0.0370657
LINC00907	-3.32157	0.00178215	0.0374119
AC093607	-4.17024	0.00180276	0.037641
LINC02487	2.26617	0.00181805	0.037641
AC112236	4.95244	0.00182428	0.037641
MIR22HG	-1.30669	0.00182498	0.037641
AL356234	4.99212	0.00182873	0.037641
AC007991	-3.07069	0.00183336	0.037641
HHIP-AS1	-2.65237	0.00189835	0.038833
AL138756	1.3168	0.00191025	0.0389344
LINC01694	3.19875	0.00192911	0.0391763
AL031123	1.31598	0.00193666	0.0391876
AC021205	-1.40711	0.00196044	0.0395261
AC007128	5.58473	0.00198376	0.0397094
AC105384	-3.24146	0.00198537	0.0397094
AC138649	3.50301	0.00199302	0.0397094
AL162586	-1.1402	0.00201378	0.0397094
ID2-AS1	-1.41283	0.00201628	0.0397094
XIST	4.15553	0.00201934	0.0397094
AC026202	1.85963	0.0020241	0.0397094
PRKG1-AS1	4.19006	0.00202621	0.0397094
AC092614	3.38481	0.00204205	0.0398532
RNF139-AS1	0.829248	0.00204777	0.0398532
AC006504	1.67053	0.00208341	0.040356
AC025682	1.20188	0.00209497	0.040356
AC007666	-1.01776	0.0020952	0.040356
LINC01132	2.50571	0.00212692	0.0407432
TMCO1-AS1	1.6765	0.00214033	0.0407432
LINC01703	3.09571	0.00214391	0.0407432
AC012065	-1.53942	0.00214438	0.0407432
LINC01186	3.30349	0.00221351	0.0419147
PAPPA-AS1	-4.65415	0.00223518	0.0420582
CYTOR	1.26742	0.0022361	0.0420582
AL450384	-1.26985	0.00224783	0.0421374
DNM3OS	-1.55544	0.00226717	0.0423583
AC036176	-1.35126	0.00229757	0.0427837
MIR99AHG	-1.56653	0.00233618	0.0432621
C1orf147	1.96446	0.0023387	0.0432621
LINC01134	1.14315	0.00235527	0.0434252
AC135050	-1.611	0.00242113	0.0444932
Z99289	3.0959	0.00245977	0.0450557
AC068888	0.683563	0.00247005	0.0450964
LINC00346	1.85621	0.00249496	0.0454034
AL021707	-1.03268	0.00251599	0.0454802
LINC01124	1.64121	0.00252154	0.0454802
AC108463	1.86321	0.00252352	0.0454802
AC096642	1.04992	0.00256808	0.046121
AF165147	-1.91242	0.00257553	0.046121
RHPN1-AS1	1.98069	0.00259978	0.0462944
AL133247	-4.63565	0.00260174	0.0462944
AP001453	1.26313	0.0026127	0.0463424
AC010280	-3.1684	0.0026413	0.0467018
AL109955	-4.77255	0.00271293	0.0478175
AC107068	0.800834	0.00273767	0.0480236
AC073140	2.98273	0.00274176	0.0480236
DBH-AS1	-1.1743	0.00276542	0.0482872
AC245060	0.861712	0.00277568	0.0483159
MIR548XHG	6.15334	0.00282543	0.0490295
AC020907	1.84231	0.00284485	0.0491542
AL163636	-1.69849	0.00285016	0.0491542
AC024361	1.25127	0.00288929	0.0496763
AL353708	1.8242	0.00299086	0.0511957
AL450384	-1.19113	0.00300195	0.0511957
LINC02159	4.79956	0.00300506	0.0511957
DPP9-AS1	-0.966417	0.00302992	0.0514628
AL359643	1.11316	0.00312355	0.0528928
FAM13A-AS1	-0.738099	0.00313489	0.0529248
AP001160	2.00082	0.00315814	0.0531406
AC093838	6.4119	0.00316663	0.0531406
LINC01948	3.48694	0.00323461	0.0541193
AC008554	5.43014	0.00325679	0.0543283
AC092115	3.97477	0.00328784	0.0545655
BX537318	1.08139	0.00329749	0.0545655
KLHL6-AS1	-2.17924	0.00331579	0.0545655
AC104590	2.46935	0.00331771	0.0545655
AL008721	4.73862	0.00331968	0.0545655
WARS2-IT1	-2.44631	0.00333516	0.0546595
NCK1-DT	0.617355	0.00337446	0.0551229
AC010643	2.51013	0.0033831	0.0551229
LINC01344	2.29726	0.00339655	0.0551816
DGCR11	1.04899	0.00341386	0.0553026
AP000547	-2.27759	0.00345226	0.0556847
AL034397	-2.37069	0.00345732	0.0556847
TM4SF19-AS1	2.14059	0.00353542	0.0566238
AC245100	4.22091	0.00353583	0.0566238
LINC01252	-1.29728	0.00361034	0.0576523
ASMTL-AS1	-1.00555	0.00366991	0.058437
AC027796	0.914551	0.00373258	0.05918
AP001063	4.84429	0.00373768	0.05918
LINC00942	3.38102	0.00379997	0.0599967
LINC02027	-2.64363	0.00381412	0.060051
AC245060	1.05818	0.00383784	0.0601743
AL512506	2.20555	0.00384343	0.0601743
AL133338	0.933851	0.00386118	0.0602838
AC073365	7.15377	0.00390678	0.0608264
PARAL1	4.48321	0.00393731	0.0611319
LINC01583	5.29625	0.00395692	0.0612667
AL135905	1.12053	0.00398416	0.0615185
AC010336	5.29747	0.00409062	0.0629888
LINC02266	5.06065	0.00417189	0.0639271
AC091965	2.01396	0.00418486	0.0639271
AC007743	1.86657	0.00419364	0.0639271
LINC00992	4.35851	0.00419718	0.0639271
AL590708	2.23964	0.00425197	0.064414
AC123768	1.79968	0.00425751	0.064414
AL928654	1.64776	0.00426362	0.064414
WAC-AS1	0.686482	0.00428126	0.0645066
CACNA1C-AS2	-2.29647	0.00431777	0.0648822
CRNDE	2.04659	0.00434769	0.0651572
AC026369	-2.33582	0.00440337	0.0658157
AC092757	3.52551	0.00442483	0.0659606
AL033527	3.10537	0.00445807	0.0661216
FAM99A	-2.49658	0.00445923	0.0661216
AL513165	-1.08643	0.00448526	0.066226
LINC00628	2.78511	0.00449645	0.066226
AC073842	1.40865	0.00450659	0.066226
AC010336	-1.5786	0.00451353	0.066226
AC092834	-5.0456	0.00456439	0.0667974
LINC01630	4.43819	0.0046538	0.0671389
AC004540	-1.88393	0.00465411	0.0671389
FUT8-AS1	3.64596	0.00465763	0.0671389
AC092384	-2.4065	0.00465923	0.0671389
C2CD4D-AS1	1.47837	0.00466639	0.0671389
AC127164	1.5456	0.00467193	0.0671389
AC021321	1.87534	0.00467601	0.0671389
AC016708	3.14594	0.00468563	0.0671389
LINC01224	3.66379	0.00469553	0.0671389
LENG8-AS1	1.01143	0.00473269	0.067498
AP005329	-0.919682	0.00477763	0.0679111
AC009318	1.1399	0.00478589	0.0679111
LINC00324	-0.769938	0.00483136	0.0682935
GORAB-AS1	1.96549	0.0048372	0.0682935
AC011511	-2.19922	0.00486995	0.0685831
AC092849	-2.70337	0.00489626	0.0686531
HCG25	1.24756	0.00489942	0.0686531
AL031722	-2.14245	0.00491222	0.0686608
AC245060	1.39701	0.00494279	0.0689162
AL021920	3.31493	0.00496586	0.0689843
GHET1	1.50438	0.00497229	0.0689843
AL023284	-1.16619	0.00505531	0.069963
NR2F2-AS1	-0.793261	0.00511243	0.0705792
CACTIN-AS1	-0.694083	0.00531928	0.0732544
AC007608	2.21006	0.00537257	0.0737099
AC092295	0.761559	0.00537866	0.0737099
TMPO-AS1	1.12323	0.0054048	0.0738097
CLRN1-AS1	-4.39842	0.00541227	0.0738097
RAB30-AS1	0.750419	0.00543155	0.0738928
OGFR-AS1	-1.0671	0.00554152	0.0751068
AL353708	1.40101	0.00555638	0.0751068
KLHL7-DT	1.59686	0.00556413	0.0751068
AC008592	-2.67682	0.00557978	0.0751068
KTN1-AS1	1.15584	0.00558778	0.0751068
AL009179	3.19674	0.00560142	0.07511
AC096564	-1.88312	0.00561909	0.075167
AC092650	1.57919	0.00569064	0.0757936
AC004982	-0.867883	0.00572057	0.0757936
ELF3-AS1	0.823116	0.00572853	0.0757936
AC092112	4.34585	0.00574321	0.0757936
AC005540	3.13339	0.005751	0.0757936
AL590617	-0.980731	0.00575475	0.0757936
FENDRR	-2.1493	0.00576058	0.0757936
ATP6V0E2-AS1	1.33206	0.00579262	0.0760365
AC120498	1.2555	0.0058362	0.076206
SCAMP1-AS1	0.559824	0.00584171	0.076206
INHBA-AS1	2.20866	0.00584631	0.076206
AC145207	1.95757	0.00593874	0.0772312
AC012360	0.859254	0.00610907	0.0791333
AC107959	2.06846	0.00611324	0.0791333
ZBTB11-AS1	0.747706	0.00616593	0.0796314
AC239799	1.6118	0.00624321	0.0804441
AC136443	3.05262	0.00634251	0.0815362
AL358781	-1.9439	0.00645244	0.0827596
GNG12-AS1	-1.05917	0.00651881	0.08342
LINC00471	2.65881	0.00654506	0.083565
AC027097	0.985363	0.00657776	0.0837917
LINC01348	-1.6222	0.00659453	0.0838148
AP003559	2.08211	0.00665488	0.0843905
AC092667	3.5764	0.00669119	0.084583
AC023825	2.07548	0.00670585	0.084583
AC090772	1.75021	0.00671533	0.084583
AC107375	0.887627	0.00673071	0.0845867
HAND2-AS1	-1.67161	0.00676	0.0846949
AC009955	2.11362	0.00676955	0.0846949
LINC02244	3.42371	0.00679047	0.0847674
AL671710	0.765161	0.00683417	0.0851233
C9orf106	2.55844	0.00696889	0.0866089
AL590666	2.95242	0.00701309	0.0869655
AC107959	3.24721	0.00709691	0.0878106
AC102953	1.09017	0.00712446	0.0879572
AC024909	-1.20308	0.00717003	0.0883254
AC080112	0.752623	0.00721847	0.0885695
AC132153	-3.12846	0.00722146	0.0885695
AC023794	4.27114	0.00728275	0.0891262
PCA3	-3.237	0.00734526	0.0896954
SRP14-AS1	0.837322	0.00738273	0.089957
AC239868	1.19758	0.00744086	0.0904686
AC009118	-0.907366	0.00750896	0.0909747
AC016550	4.3489	0.00751495	0.0909747
AC243772	1.94684	0.00760207	0.091831
LINC02413	5.10891	0.00763268	0.0920025
AL162377	-0.972231	0.00766838	0.0922345
GPRC5D-AS1	0.741508	0.0077231	0.0926162
AC004982	-0.956189	0.00774052	0.0926162
LINC00654	1.6735	0.00774969	0.0926162
LINC01311	1.06828	0.00778575	0.0928492
LINC01194	4.87694	0.00781169	0.0929608
AL021392	3.255	0.00783551	0.0930467
AC009159	-0.961697	0.00796305	0.0943344
LIVAR	1.69516	0.00797761	0.0943344
AC015660	2.7114	0.0080195	0.0946301
DIO3OS	-2.25624	0.00803801	0.0946492
AC005674	-2.23954	0.00811669	0.0953493
AC011484	-2.16844	0.00813149	0.0953493
AC116025	3.22618	0.00815768	0.0954568
AC016405	2.35599	0.00821088	0.0957571
LINC01909	-0.997017	0.00821752	0.0957571
AC136475	1.66287	0.00824307	0.0958556
AC011603	2.17401	0.00828587	0.0961538
EHMT2-AS1	1.5345	0.00830689	0.0961986
AC005304	-2.82678	0.00838731	0.0967279
ATP2A1-AS1	3.44344	0.00841028	0.0967279
AP006285	-1.31193	0.00843404	0.0967279
AC060780	0.724814	0.00844245	0.0967279
AC009005	1.64727	0.00845095	0.0967279
IBA57-DT	2.09579	0.00849068	0.0967279
AC092134	-1.21507	0.00849445	0.0967279
SMIM2-AS1	-1.4998	0.00852352	0.0967279
AL928921	2.82532	0.00852457	0.0967279
LINC00345	4.7876	0.00852517	0.0967279
AC124067	3.61667	0.00855491	0.0968693
AFDN-DT	1.14535	0.0086763	0.097864
AL162274	-1.04388	0.0086816	0.097864
AC068580	1.07958	0.00869514	0.097864
AC007128	3.75452	0.00874112	0.098058
AP004609	-0.946964	0.00875769	0.098058
LINC01559	4.54402	0.00876487	0.098058
LCAL1	3.33903	0.00882636	0.0985493
AL135924	-2.36126	0.00891812	0.0992773
AP000662	-1.3475	0.00892699	0.0992773
AC091563	0.541601	0.00900378	0.0999331
AC130371	-1.59037	0.0090603	0.100362
KRTAP5-AS1	2.6906	0.00913159	0.100952
DDN-AS1	1.68062	0.00916205	0.10101
AC092198	3.61347	0.00917293	0.10101
AC010931	3.62888	0.0092511	0.101671
RNASEH2B-AS1	1.71952	0.00928587	0.101854
AC114810	-0.950854	0.00931682	0.101982
MYLK-AS1	1.2263	0.00933394	0.101982
AP001001	0.964008	0.00937986	0.102284
AC025271	-0.901448	0.00947414	0.103112
GAS6-AS1	-1.05077	0.0095181	0.103384
LINC00607	2.26513	0.00955404	0.103384
AC016737	1.19092	0.00955445	0.103384
AC026401	1.14439	0.00958627	0.103528
STPG3-AS1	-1.23145	0.00965555	0.104076
AC011815	0.968085	0.00972236	0.104457
KIF25-AS1	3.77655	0.00972817	0.104457
LINC02139	-2.29432	0.00981234	0.104992
AC005224	-1.11907	0.00983314	0.104992
GLIDR	-1.00833	0.0098342	0.104992
EP300-AS1	-1.0513	0.00988963	0.105339
AC008592	-1.98376	0.00991912	0.105339
AL117190	2.30027	0.00993175	0.105339
AC005229	0.740498	0.00994191	0.105339
AL365436	2.04119	0.00997849	0.105527
AC127521	-1.86782	0.0100276	0.105843
AL118511	3.01994	0.0100461	0.105843
AP005019	-1.92305	0.0100935	0.106142
AL358777	1.28289	0.0101184	0.106206
AC090227	-3.36734	0.0101881	0.106737
LINC02026	2.08464	0.0102247	0.106921
LINC02418	-4.07159	0.0103499	0.108029
AC239803	4.00273	0.0104634	0.10901
AP005057	3.4657	0.0105045	0.10919
AC009093	-1.33864	0.0105196	0.10919
LINC01087	4.14855	0.0106797	0.110647
AC004160	-2.3576	0.0107821	0.111314
LINC02331	3.57478	0.0107839	0.111314
AC009061	1.14011	0.0108388	0.111676
AP000553	1.89954	0.0108632	0.111722
PAXBP1-AS1	0.462727	0.0109736	0.112585
EPHA1-AS1	1.6776	0.0109873	0.112585
AC093788	0.666574	0.0110255	0.11277
AL137026	-2.12487	0.0110498	0.112813
AL139384	0.785912	0.0110908	0.113025
AC116025	-1.89265	0.0112921	0.114706
SNHG8	-0.871155	0.0113046	0.114706
AC024337	-1.52816	0.0113171	0.114706
DINOL	-2.47986	0.0113665	0.114998
SH3PXD2A-AS1	2.9713	0.0115119	0.11626
LINC01829	2.18514	0.0115467	0.116338
FGF14-AS2	-1.11354	0.0115611	0.116338
SREBF2-AS1	0.828401	0.0117288	0.117813
WWC2-AS2	-1.10225	0.0117671	0.117987
AC092969	-2.94506	0.0118321	0.118427
LINC00313	-1.69824	0.0118723	0.118617
LINC00482	1.20507	0.0119232	0.118914
CYP4A22-AS1	1.63133	0.0119946	0.119413
AP000569	3.66001	0.0120264	0.119518
AC015917	-0.958933	0.0121031	0.120067
AC117490	-1.6858	0.0121909	0.120724
AL445205	3.30264	0.0123841	0.122319
AL512343	2.28799	0.0123956	0.122319
AC124319	1.16427	0.012605	0.124167
AL136528	3.87338	0.0127899	0.125768
MELTF-AS1	1.04214	0.0129261	0.12655
TM4SF1-AS1	1.7475	0.0129322	0.12655
LINC02009	2.45567	0.0130111	0.12655
AC005224	-1.73476	0.0130157	0.12655
AF111167	-1.26095	0.0130167	0.12655
AC010207	-1.99136	0.0130277	0.12655
LAMC1-AS1	1.83902	0.0130499	0.12655
LINC00265	1.0798	0.0130502	0.12655
AC139749	-1.66143	0.0131478	0.127051
FAM224B	-3.37379	0.0131546	0.127051
AP000439	-2.87072	0.0131698	0.127051
C18orf65	1.37682	0.0132076	0.127197
THUMPD3-AS1	0.708517	0.0133188	0.128048
AP000593	2.38954	0.0133932	0.128543
AL133255	2.56882	0.0134835	0.129188
AP001816	-0.758284	0.0136946	0.130987
AL355574	1.2287	0.0137966	0.131738
AC084117	-1.13218	0.0138793	0.132302
AL035701	2.59633	0.0139135	0.132402
AC006942	-1.06202	0.0140441	0.133377
AL136317	-2.38012	0.0140634	0.133377
MAP4K3-DT	-0.62006	0.0141096	0.133588
AC068305	-1.96785	0.0142155	0.134259
LINC02381	1.41002	0.0142283	0.134259
RASAL2-AS1	1.07692	0.0143041	0.134747
AL513327	-0.686693	0.0143964	0.135126
AL353194	1.79372	0.0144094	0.135126
AC026464	-1.52593	0.0144396	0.135126
AC022007	0.926168	0.0144407	0.135126
AC078993	3.83599	0.0145177	0.135618
AL365181	2.6898	0.0145417	0.135618
AP003469	1.09369	0.0145705	0.13566
AC004707	2.01759	0.0146366	0.13605
AC017002	2.15085	0.0147178	0.136578
AL451123	-0.729493	0.0148522	0.137598
AC092117	1.17887	0.0148893	0.137612
AC087477	-0.980315	0.0149035	0.137612
AC234582	0.742235	0.0149383	0.137612
AC114316	2.81209	0.014952	0.137612
AC024940	-1.82826	0.0150183	0.137996
AC004918	0.733131	0.0152761	0.140041
AC115619	-1.26051	0.0152908	0.140041
TP53TG1	-0.724165	0.0153984	0.140797
AC087623	-3.00075	0.0154387	0.140885
AC016044	1.02483	0.0154584	0.140885
AL590644	4.4828	0.0157949	0.143718
AC023090	3.52752	0.0159608	0.144565
AL109976	2.4336	0.0159784	0.144565
SFTPD-AS1	-1.58448	0.0159848	0.144565
AL137798	2.73257	0.0159912	0.144565
SPINT1-AS1	3.07622	0.0160539	0.144899
LINC01532	3.84148	0.0161016	0.144932
AC093157	1.42873	0.0161192	0.144932
CAPN10-DT	0.970597	0.0161351	0.144932
AL592429	-2.46896	0.0162266	0.145501
AC008250	-1.7938	0.0162529	0.145501
LINC01970	1.98351	0.0162764	0.145501
EPB41L4A-AS1	-0.64137	0.0163176	0.145637
CR392000	4.96691	0.0166035	0.147815
MLIP-AS1	1.72843	0.0166144	0.147815
AC108673	-0.947746	0.0166455	0.147858
SEPSECS-AS1	0.741254	0.0168139	0.148656
AC009560	-1.34167	0.0168169	0.148656
AC010336	-2.7653	0.0168481	0.148656
LINC02228	5.83398	0.0168617	0.148656
AC008771	1.33309	0.016868	0.148656
NRAV	0.737997	0.0168976	0.148683
CNTFR-AS1	-1.74826	0.0169352	0.14878
HOXA11-AS	4.39815	0.0169973	0.149018
ZNF337-AS1	0.549773	0.0170155	0.149018
AC006449	1.11493	0.0171313	0.149799
AC114284	2.78685	0.0173504	0.151195
AL158195	-1.75368	0.017368	0.151195
AC090515	1.68724	0.0173935	0.151195
AL033527	2.17776	0.0173989	0.151195
AC008750	1.98146	0.0175486	0.151687
LINC01943	1.52359	0.0175594	0.151687
AC099850	1.81687	0.0175879	0.151687
AC012409	-1.20292	0.0175908	0.151687
GABPB1-AS1	0.583574	0.0175908	0.151687
AC005618	1.48879	0.0176385	0.151864
AF279873	5.56102	0.0177033	0.152189
AC138356	-1.88601	0.0177539	0.15239
IL21-AS1	3.3146	0.0178136	0.152668
AL031595	-1.53066	0.0179101	0.153261
AC079209	2.10839	0.0180986	0.154638
PLCE1-AS1	2.61578	0.0182085	0.155074
AC011479	2.50518	0.0182451	0.155074
AC022916	0.90352	0.0182473	0.155074
AC105046	-2.6668	0.0182602	0.155074
ASB16-AS1	0.695801	0.0183072	0.155108
HEXA-AS1	1.32561	0.0183288	0.155108
MIR122HG	-0.954496	0.0183473	0.155108
ZEB1-AS1	0.726068	0.0185035	0.156051
LINC02341	4.90553	0.0185145	0.156051
AC090116	4.48479	0.0185817	0.156382
Z93930	1.75761	0.0186191	0.156462
AC073840	-3.16019	0.0186804	0.156742
AC005775	2.20332	0.0187093	0.15675
AC093817	2.97503	0.0187962	0.15701
LINC00467	0.717364	0.0188238	0.15701
AC131009	0.963585	0.0188633	0.15701
AC025539	3.27274	0.0188756	0.15701
AL590133	0.707185	0.0188804	0.15701
FALEC	2.3176	0.0190602	0.15827
AC008759	-1.81303	0.0192917	0.159882
AC068790	1.5967	0.0193177	0.159882
AL136084	3.46866	0.0193641	0.159882
AC019257	-3.09557	0.0193684	0.159882
AC016957	-0.97856	0.0194338	0.159961
AL121655	-1.43618	0.019435	0.159961
AC098484	0.89344	0.0194799	0.160095
AL645608	1.61738	0.0196192	0.160879
AC073174	-3.65207	0.0196723	0.160879
AC010973	0.649337	0.019713	0.160879
AC108860	5.42677	0.0197217	0.160879
AL445307	-2.86078	0.0197439	0.160879
AC106795	-2.12931	0.0197475	0.160879
AC026356	1.88932	0.0198015	0.161085
AC009121	2.20478	0.0198669	0.161382
AP003071	-1.89153	0.0199347	0.161699
LINC01176	-0.728633	0.0200041	0.161907
LINC01106	0.79663	0.0200181	0.161907
AC006205	2.00866	0.0200555	0.161976
AC083900	1.52378	0.0201366	0.162173
AC009185	-3.10289	0.0201435	0.162173
AP001065	-1.86211	0.0201801	0.162173
AC009690	0.587749	0.0201957	0.162173
ADAMTS9-AS2	-1.10548	0.0203455	0.162814
LMLN-AS1	-4.84813	0.0203617	0.162814
AC009779	0.561869	0.0203626	0.162814
AL590705	2.28006	0.0204606	0.163364
NRSN2-AS1	1.08145	0.0207847	0.165716
AC026462	1.0975	0.0210864	0.167883
HM13-AS1	-1.77318	0.0211435	0.168092
AC009812	1.16109	0.0211803	0.168092
AC092535	0.892786	0.0212031	0.168092
AL596442	-1.70602	0.0212326	0.168092
AC144831	-1.23429	0.0212962	0.168357
CPNE8-AS1	-0.993937	0.0216352	0.170401
PRKAR2A-AS1	0.959734	0.0216434	0.170401
AC103591	-1.16496	0.021646	0.170401
AC092171	0.867104	0.0218124	0.171263
AC124242	-1.30289	0.0218166	0.171263
AC087289	0.900164	0.0218975	0.171658
RBM15-AS1	1.23902	0.0220896	0.172922
LINC02188	3.26093	0.0222084	0.173609
AC026250	1.72871	0.0222669	0.173705
AL157762	-1.70816	0.0222826	0.173705
LINC02275	-2.12493	0.0224066	0.174429
SAMMSON	3.362	0.0225565	0.175352
LINC00402	-1.63736	0.0225963	0.175419
AC053503	-1.04198	0.0226555	0.175635
RNFT1-DT	-0.722335	0.0227412	0.175743
AC104335	2.25462	0.0227449	0.175743
PPP1R26-AS1	0.720513	0.0227635	0.175743
AL035587	-0.830933	0.0228801	0.17616
AC010737	-2.32892	0.0229112	0.17616
AC018809	0.693997	0.0229118	0.17616
AC079089	3.19039	0.0229842	0.176172
MIAT	1.37104	0.0230073	0.176172
AL391988	-1.15265	0.0230567	0.176172
HORMAD2-AS1	1.95105	0.0230579	0.176172
AL132655	4.28052	0.0230731	0.176172
LINC00449	1.58603	0.0231317	0.176172
AC084782	2.64527	0.0231854	0.176172
AC011462	0.923143	0.023209	0.176172
AC096564	-1.42692	0.0232204	0.176172
SBF2-AS1	0.733083	0.023253	0.176172
AC097359	0.669682	0.0232647	0.176172
AL365330	-0.512133	0.0232906	0.176172
LINC02158	-2.19719	0.0233631	0.176384
AC112484	0.858448	0.0233815	0.176384
MNX1-AS1	5.25587	0.0234266	0.176487
AL162293	3.30686	0.0235014	0.176632
AL158071	1.3224	0.0235089	0.176632
AP000527	4.82794	0.023583	0.176952
AC092803	0.720436	0.0237861	0.178236
AP003068	1.00202	0.023864	0.178582
AL021707	0.764366	0.023944	0.178942
AC105446	3.93873	0.023988	0.179031
AC093249	0.771607	0.0241046	0.179663
AL392172	0.735619	0.0241873	0.18004
VPS9D1-AS1	0.843261	0.024255	0.180304
AP002360	0.96622	0.0244006	0.181146
AL359313	4.03685	0.0246148	0.182495
AC098487	-1.08298	0.0248044	0.183657
LINC01378	-3.6041	0.0249955	0.184828
AL359541	-2.30852	0.0251592	0.185705
AC010524	3.27223	0.0251803	0.185705
AL139385	-1.59763	0.0252546	0.185799
AC025062	-4.72582	0.0252594	0.185799
SLC16A1-AS1	0.872252	0.025365	0.186331
MIRLET7A1HG	-1.09864	0.0255006	0.187082
AL020996	-0.616731	0.0255739	0.187375
AC113404	2.68919	0.0257924	0.188286
ELOVL2-AS1	1.26296	0.0258114	0.188286
AL355472	1.92737	0.0258246	0.188286
PINK1-AS	-0.621436	0.0258326	0.188286
AL450326	-0.883545	0.0259507	0.188725
AC109460	0.708457	0.0259946	0.188725
LINC02408	3.20069	0.0260093	0.188725
AQP4-AS1	-1.46483	0.0261395	0.188725
AC005920	-1.27144	0.0261608	0.188725
KCNMB2-AS1	1.84031	0.0262115	0.188725
AC008676	-2.00718	0.0262204	0.188725
AC069544	0.89222	0.0262509	0.188725
AC007405	1.63669	0.0262589	0.188725
AC026191	1.5949	0.0262666	0.188725
AC087741	0.782757	0.0262885	0.188725
AC023908	0.998623	0.0263211	0.188725
RPL34-AS1	-2.26894	0.0263587	0.188725
AC019080	0.93177	0.0263643	0.188725
AC032044	-1.54141	0.0264735	0.189019
LINC01337	-3.23826	0.0264785	0.189019
LINC00910	0.739095	0.026558	0.189019
CR936218	-1.56304	0.0265946	0.189019
AL033384	3.03078	0.0266017	0.189019
LINC00535	1.4482	0.0266188	0.189019
AF127577	-0.762312	0.0266414	0.189019
AC093797	-1.09903	0.0269399	0.190896
AC090589	-0.447377	0.027044	0.191391
LINC02204	2.07201	0.0271231	0.191708
LINC02001	0.455924	0.0272352	0.192214
LINC01671	2.90213	0.0272632	0.192214
AC010442	0.763157	0.0273177	0.192356
DLEU2	0.614488	0.0274848	0.192429
LIPE-AS1	-1.73008	0.0275199	0.192429
LINC00893	-0.58325	0.0275331	0.192429
AP005230	3.27944	0.0275544	0.192429
AC018467	-1.76373	0.0275591	0.192429
AL078587	2.46119	0.0275726	0.192429
C1orf229	1.3649	0.0276579	0.192429
AC233266	3.47457	0.0276773	0.192429
AC017116	-0.868694	0.0277253	0.192429
AL162595	1.04933	0.0277629	0.192429
AL132780	0.88257	0.0277676	0.192429
AC016596	1.59716	0.0277928	0.192429
HCP5	0.886114	0.0278108	0.192429
AC026356	1.88168	0.0278351	0.192429
AC036108	1.02892	0.027843	0.192429
AC025259	-1.77026	0.0279566	0.192902
AC026740	1.44798	0.0279803	0.192902
LINC01484	0.683129	0.028266	0.194375
AC022034	1.85787	0.0283492	0.194375
AL121721	3.89811	0.0283569	0.194375
ERVMER61-1	3.23994	0.0283569	0.194375
LINC00632	1.96305	0.0284035	0.194375
LINC01876	1.78314	0.0284311	0.194375
AL121772	1.73282	0.0284366	0.194375
AC026367	0.827727	0.0284744	0.194396
AL022238	1.2459	0.0286461	0.195092
AL162582	4.27403	0.0286605	0.195092
AL117336	-1.30251	0.0286994	0.195092
AL121906	2.05836	0.0287155	0.195092
LINC01560	0.688571	0.0288361	0.195674
AC016999	-3.07723	0.0289066	0.195915
AP001107	0.737183	0.0289702	0.196109
AC008915	0.553591	0.0290443	0.196373
ZNF236-DT	-0.861564	0.0291136	0.196604
AC016394	1.04098	0.0291674	0.196731
AL356275	1.20191	0.0292251	0.196883
AL355102	2.00185	0.0295297	0.198568
AC078883	0.951261	0.0295461	0.198568
LINC00702	1.95135	0.0296597	0.19896
AL157394	-1.57016	0.0296754	0.19896
AL031651	2.47967	0.0298301	0.199758
AC005332	0.678588	0.0298703	0.199789
SLFNL1-AS1	-0.771327	0.0299084	0.199806
LINC01612	-2.41457	0.0299825	0.199859
AL391834	-0.760061	0.0299878	0.199859
AC018742	-3.73722	0.0301047	0.2004
GRTP1-AS1	-1.27067	0.0302008	0.200688
LINC01506	-2.06028	0.0302196	0.200688
AC124016	-0.769195	0.0303141	0.200914
AC011306	3.97033	0.0303254	0.200914
AC097626	2.83654	0.0303978	0.201156
AC079305	-1.49076	0.0305108	0.201667
AC139099	3.34233	0.0306063	0.202059
AL592295	1.09755	0.0307698	0.202588
AC004687	-1.33253	0.0307865	0.202588
BEAN1-AS1	-1.28426	0.0307949	0.202588
AC124319	1.02511	0.0308539	0.202739
AC021092	2.99329	0.030933	0.20302
AC022211	1.35178	0.0311025	0.203873
AL132780	0.928695	0.0311666	0.203873
AC068506	2.05689	0.0312401	0.203873
LINC01725	-0.881999	0.0312506	0.203873
LMCD1-AS1	1.47749	0.0312654	0.203873
AC132192	0.721718	0.0312812	0.203873
AC024560	1.0861	0.0313395	0.204016
GSEC	0.920792	0.0314531	0.204518
AC007262	-1.01873	0.0315981	0.204788
UPK1A-AS1	2.56928	0.0316018	0.204788
AF127936	2.40696	0.0316043	0.204788
LNCOG	3.14129	0.0316623	0.204927
AC008537	-0.784165	0.0317644	0.205222
LINC02163	2.62442	0.031781	0.205222
HOXC-AS1	4.27035	0.0319789	0.205887
NIPBL-DT	0.512868	0.0319939	0.205887
AP003721	2.0427	0.0320236	0.205887
AL590226	-1.42745	0.032031	0.205887
AL359636	2.25441	0.0321806	0.206466
AC093725	-2.57222	0.0321994	0.206466
AC006252	2.11359	0.0322315	0.206466
FAM83A-AS1	-2.23754	0.0323678	0.207102
AC007326	-2.28958	0.0324231	0.20711
AP003716	-1.69238	0.032443	0.20711
AC090970	1.3249	0.032571	0.207691
LINC01488	-2.24807	0.0330432	0.210463
AL512791	-0.767103	0.0330818	0.210469
AC003956	-1.41612	0.0333957	0.212046
LINC02153	-3.06913	0.0334479	0.212046
AC073896	0.980645	0.0334606	0.212046
AC090510	0.654412	0.0335249	0.212046
AC009242	1.64395	0.0335501	0.212046
AC134682	1.85228	0.0335567	0.212046
TSIX	1.68463	0.0336779	0.212573
AC012557	-1.04731	0.0338357	0.213328
NIFK-AS1	0.413923	0.0338822	0.213382
LINC02345	3.37855	0.034021	0.21367
AL137077	1.11558	0.0340463	0.21367
AC009902	2.47892	0.0341175	0.21367
THAP9-AS1	-0.466503	0.0341199	0.21367
AL353759	1.1785	0.0341405	0.21367
PRRT3-AS1	1.32875	0.0341568	0.21367
U52111	1.53142	0.0342247	0.213856
LINC01914	2.93742	0.0345206	0.215465
LINC01669	-2.24191	0.034621	0.215852
AC004012	-1.94803	0.0346858	0.216016
CEP83-DT	1.70863	0.034783	0.21638
LINC01235	2.00319	0.0348451	0.216526
AC097634	1.2343	0.0349311	0.216821
LINC02499	-1.36716	0.035002	0.21702
AL445490	2.43932	0.0350912	0.217333
AC023449	1.24014	0.0352965	0.218363
AL445209	2.65902	0.0353893	0.218618
AC018553	3.50115	0.0354157	0.218618
AC073332	-0.644472	0.035567	0.2189
AP000254	-0.724785	0.0355931	0.2189
AP002812	1.59294	0.0355932	0.2189
AC019131	-0.958477	0.0356176	0.2189
ARRDC3-AS1	0.834516	0.0356982	0.219004
TRPC7-AS1	4.19976	0.0357575	0.219004
AL008721	1.18058	0.0357796	0.219004
APTR	0.643187	0.0357909	0.219004
AL078590	-1.37038	0.0359915	0.21991
HCG14	-2.53279	0.0360173	0.21991
AC010326	0.649748	0.036105	0.220205
PCSK6-AS1	-3.09161	0.0362093	0.220601
AC051619	2.14585	0.0362878	0.220839
LINC02212	5.00227	0.0364071	0.221198
AL158212	0.660665	0.036441	0.221198
AC127024	1.88857	0.0364651	0.221198
KDM4A-AS1	0.897758	0.0365048	0.221199
SNHG9	-0.747651	0.0367748	0.222241
WDFY3-AS2	-1.01619	0.0367767	0.222241
GK-AS1	-0.831018	0.0367957	0.222241
AC009148	1.35598	0.0368403	0.222271
AL022323	1.33233	0.0369443	0.222496
AL049555	3.19526	0.036957	0.222496
AC091982	0.831098	0.0370993	0.222705
SZT2-AS1	1.85089	0.0371343	0.222705
LINC01136	2.69844	0.0372153	0.222705
LINC02038	2.8644	0.0372229	0.222705
EPCAM-DT	1.94367	0.0372665	0.222705
AL121888	4.39734	0.0372774	0.222705
LINC01358	1.75544	0.0373012	0.222705
OVAAL	4.98393	0.0373095	0.222705
AL513190	-1.1722	0.037388	0.222936
LINC01727	-1.98943	0.0375943	0.223572
AL135960	-1.05429	0.0376102	0.223572
ITIH4-AS1	-1.02736	0.0376143	0.223572
FLVCR1-DT	1.23564	0.0377615	0.224209
AC005050	-2.61978	0.0378275	0.224226
ABALON	0.682631	0.0378444	0.224226
AL356108	3.10873	0.0379481	0.224603
AC040970	1.26087	0.0379943	0.224639
U47924	1.63986	0.0380965	0.225006
AP004147	3.75082	0.038176	0.225238
AC138393	1.17526	0.0382642	0.225522
AC090527	1.56812	0.038327	0.225654
AC027449	-1.57873	0.0385481	0.226718
LINC02600	2.88094	0.0386166	0.226806
AL139022	-1.54099	0.0386844	0.226806
AC078802	1.6287	0.0387103	0.226806
AC105760	1.49806	0.038725	0.226806
AC100803	1.57075	0.0388812	0.227484
AP005329	-0.712123	0.039269	0.229411
AC008742	2.15974	0.0392925	0.229411
POU6F2-AS2	4.42045	0.0393809	0.229688
AC012467	0.590653	0.0396631	0.231093
AC020978	-1.02033	0.0400063	0.232851
AL138762	1.28996	0.0401089	0.233206
AL355482	2.29583	0.0402937	0.234038
AC011466	1.64549	0.0403726	0.234253
AC015726	-0.894215	0.0407865	0.236385
AL590705	0.768548	0.0408243	0.236385
AC010834	0.747238	0.0410144	0.23724
GAS6-DT	1.28429	0.041127	0.237646
LINC01554	-1.7862	0.0411706	0.237653
RNF157-AS1	2.00059	0.0412959	0.238131
AL137127	-0.720508	0.0414775	0.238933
HOXA-AS3	3.47791	0.0416161	0.239485
MAGEA4-AS1	5.91136	0.0416806	0.239533
AC007920	-0.858769	0.041803	0.239533
C5orf66	0.993044	0.0418475	0.239533
AC055713	0.634353	0.0418678	0.239533
AC092119	0.777447	0.041949	0.239533
AC021224	0.758817	0.0419623	0.239533
AC016074	1.20541	0.0420036	0.239533
DNAJC3-DT	0.647011	0.0420089	0.239533
AL163953	2.94852	0.0420091	0.239533
AC093677	-1.06318	0.0421011	0.239813
HS1BP3-IT1	-1.07547	0.0421753	0.239813
AL160408	4.32321	0.0422192	0.239813
EMC1-AS1	-1.02831	0.0422293	0.239813
AC010333	2.02354	0.0425161	0.241039
AP003068	-1.28712	0.0425312	0.241039
LGALS8-AS1	0.909134	0.0426559	0.241217
AP001619	1.59912	0.0426917	0.241217
AL590438	3.62244	0.0427054	0.241217
KANSL1-AS1	-0.597308	0.0427347	0.241217
AC007639	2.62887	0.0430549	0.24278
AL353693	-2.34975	0.0432134	0.243008
AC107419	3.25632	0.0432249	0.243008
AC133552	-1.0177	0.0432254	0.243008
AC016705	4.31433	0.0432964	0.243163
AC026904	-2.15178	0.0434713	0.243901
AL021707	1.96742	0.0435565	0.244134
AC021755	2.6625	0.0437013	0.244701
LINC01277	-0.932215	0.0437676	0.244815
AL356019	0.622207	0.043809	0.244815
AL589739	-3.19952	0.0440025	0.245651
AC005064	-2.52221	0.0442041	0.246286
AC108752	5.86086	0.0442041	0.246286
ERVK9-11	-0.835314	0.0442709	0.246349
AC005586	0.763184	0.0443686	0.246349
AL157756	-1.13596	0.044384	0.246349
AC007938	2.20999	0.0443912	0.246349
Z97055	1.94653	0.0445391	0.246507
AC121338	1.78342	0.0445662	0.246507
AC087521	-1.62577	0.0445782	0.246507
AP000894	0.86068	0.0446625	0.246507
CHKB-DT	1.07844	0.0446631	0.246507
LINC00638	1.10528	0.0446835	0.246507
AL358472	0.949442	0.0447484	0.246622
LINC01958	3.97789	0.0451467	0.248573
AC106798	2.7474	0.0454547	0.249896
LINC01169	1.6803	0.0454762	0.249896
AL121772	1.14833	0.0455774	0.249952
AC010894	2.45507	0.0456238	0.249952
LINC02635	-2.99344	0.0456318	0.249952
LINC00885	-1.71848	0.0456924	0.249952
AC025181	-0.607098	0.0458185	0.249952
AC012531	3.59583	0.0458335	0.249952
AL591441	-1.87612	0.0458556	0.249952
AL139130	4.80272	0.0458783	0.249952
RNASEH1-AS1	0.753016	0.0458903	0.249952
LINC02611	2.00705	0.0459322	0.249952
STAM-AS1	1.00862	0.046175	0.251029
LINC00624	1.06938	0.0463368	0.251379
AC091806	3.08542	0.0463486	0.251379
FGD5-AS1	0.377011	0.0463967	0.251379
HMGA2-AS1	2.33195	0.0464187	0.251379
AL137847	-1.37555	0.0468035	0.253218
AC011498	0.6623	0.0471135	0.254649
AC139769	1.56343	0.0473451	0.255654
AL121748	1.29147	0.0476235	0.25691
AL138826	-0.818468	0.0477833	0.257525
MIF-AS1	0.65687	0.0478304	0.25753
AC006064	4.89989	0.0480203	0.258305
AL031731	2.13251	0.048175	0.258731
BAALC-AS1	1.41182	0.0481919	0.258731
AP003352	0.576609	0.0483006	0.259067
AL157778	2.99144	0.0483787	0.259237
AP001347	2.85226	0.0486059	0.260207
FO393415	-1.64223	0.048884	0.261445
LINC01831	-1.50518	0.0490388	0.262023
AC068338	-0.701695	0.0491493	0.262182
AL049539	1.93735	0.0491621	0.262182
SAPCD1-AS1	1.25626	0.049248	0.262391
AL022322	0.856995	0.0493003	0.262397
AC103706	0.982576	0.0493428	0.262397
AC010198	1.72239	0.0497534	0.263978
LINC00106	-0.630356	0.049785	0.263978
NORAD	0.357432	0.0498123	0.263978
LINC02506	4.88139	0.0498829	0.263978
AL133467	3.1206	0.0498958	0.263978
LINC01711	3.22123	0.0499227	0.263978
LINC02562	3.35146	0.0502827	0.265355
TSPEAR-AS1	1.50872	0.0502911	0.265355
AL157373	-1.24465	0.0503251	0.265355
AC009093	-2.09826	0.0503829	0.26541
AC099850	1.29077	0.0507083	0.266729
HCG18	0.487943	0.0507286	0.266729
AC106796	2.56619	0.0509738	0.267768
AC023794	1.63738	0.0510526	0.267835
LINC01521	1.01022	0.0511189	0.267835
AC233728	-0.715082	0.0511299	0.267835
AP003174	4.72735	0.051201	0.267957
SLC5A4-AS1	1.45928	0.0512867	0.267971
BX539320	2.11491	0.0513249	0.267971
AC095055	-1.01255	0.0513471	0.267971
AC093673	0.602867	0.0514644	0.268193
AC037459	-0.521958	0.0514899	0.268193
AC011477	0.659691	0.0515333	0.268193
DHRS4-AS1	-0.719121	0.0516783	0.268619
ZNF32-AS2	0.549725	0.0517814	0.268619
LINC01370	2.16464	0.0517865	0.268619
AC023355	0.677682	0.0518068	0.268619
AL626787	-1.81876	0.0519679	0.269136
AC007405	0.903249	0.0520077	0.269136
AL603839	1.14246	0.0520505	0.269136
SCAT1	1.66906	0.0521447	0.269199
AC010547	-1.80953	0.0521713	0.269199
AP001160	-0.518571	0.0522069	0.269199
AL589765	1.56336	0.0524727	0.270321
AP000350	1.8921	0.0525208	0.270321
AL021918	1.83479	0.0529227	0.272139
AC079949	0.841314	0.0529966	0.272269
AC016588	0.86281	0.0533057	0.273607
AC093894	4.65912	0.0533855	0.273766
MRGPRF-AS1	-2.53711	0.0535926	0.274576
AC026471	0.5174	0.0538287	0.275534
AC105339	0.643706	0.0538822	0.275556
LINC02577	4.39737	0.0541918	0.276457
AP001429	1.58045	0.0542046	0.276457
LINC00472	-0.962024	0.054221	0.276457
AC006238	-1.77309	0.0542555	0.276457
HID1-AS1	-1.90284	0.0543313	0.276591
AC027271	-1.2066	0.0545853	0.277632
LINC02352	0.757082	0.0547167	0.277865
AC002480	2.39189	0.0547302	0.277865
AC110597	-1.33337	0.0548947	0.27824
AF117829	0.671958	0.0549033	0.27824
AL158152	-0.486688	0.054966	0.278306
AC092683	1.0294	0.0555652	0.280802
AC112496	-0.765478	0.055608	0.280802
NECTIN3-AS1	2.05938	0.0556511	0.280802
AL662791	1.82082	0.0556594	0.280802
CU634019	1.48296	0.0557161	0.280835
AC091132	1.63494	0.0560588	0.28213
LINC02033	-1.92214	0.0560737	0.28213
AC145343	1.72267	0.0562081	0.282344
LINC-ROR	2.79949	0.056217	0.282344
AL356599	-0.568896	0.0564105	0.282865
AC073283	2.55629	0.0564215	0.282865
MSC-AS1	1.42794	0.0565772	0.283392
AP003392	1.44318	0.0567387	0.283735
AP006216	-1.98011	0.0567469	0.283735
USP27X-AS1	1.1845	0.0569642	0.284567
CU638689	4.63479	0.05716	0.284825
CR381653	0.838648	0.0571641	0.284825
LINC00504	1.54356	0.0571683	0.284825
AC015712	-1.37232	0.0573168	0.285291
AL121987	-0.588834	0.0573636	0.285291
AL359504	-0.523576	0.0575759	0.285877
AL022311	0.638529	0.0575834	0.285877
AC018410	-2.14498	0.0576501	0.285927
ZNF793-AS1	1.16634	0.0576956	0.285927
AL928654	-0.518655	0.0577681	0.286034
VAC14-AS1	1.25623	0.0578874	0.286371
AC016705	1.8656	0.0581517	0.287425
BOLA3-AS1	1.37801	0.0582702	0.287757
AL359265	1.33592	0.0583933	0.288023
LINC02280	2.64563	0.0584267	0.288023
AL592148	0.588837	0.0589547	0.29037
AL360181	-0.411339	0.05942	0.292211
AC009509	-1.3232	0.0594463	0.292211
AC146944	0.709612	0.0594849	0.292211
AC136604	-0.725182	0.0595913	0.292438
TAB3-AS1	3.41554	0.0596355	0.292438
AC090061	1.41108	0.0597004	0.292471
AC011472	-2.28172	0.0597787	0.292471
Z95331	0.609345	0.0598678	0.292471
COL4A2-AS2	2.09654	0.0598946	0.292471
LINC02671	-1.92047	0.0599213	0.292471
AL627309	2.12631	0.0599552	0.292471
AL121894	1.31426	0.0600109	0.292488
LINC01772	0.730372	0.0601078	0.292613
AC074135	2.9463	0.060141	0.292613
AC048383	2.97535	0.06055	0.294151
AL121827	-1.68375	0.0605621	0.294151
AL121845	0.960692	0.0606147	0.294152
AL592430	-1.59565	0.0607366	0.294489
FAM242C	1.98316	0.0609203	0.294925
LINC02073	1.95701	0.0609319	0.294925
ERICD	1.05962	0.0614678	0.297262
AC069222	0.986284	0.0616145	0.297715
LINC01931	-2.1835	0.0617194	0.297965
AC022613	0.793547	0.0617833	0.298017
AC104958	1.32476	0.0618667	0.298163
AC026362	0.378314	0.0619524	0.298319
AL139424	-0.860318	0.0620505	0.298535
AL139384	1.25064	0.0623146	0.299548
LINC02561	1.88716	0.0624153	0.299767
KBTBD11-OT1	-2.75792	0.0624841	0.299767
AC008966	0.663335	0.0625356	0.299767
AC004477	1.04998	0.0626067	0.299767
AL512791	-0.798059	0.0626275	0.299767
AL365259	-1.8573	0.062855	0.300393
AP003171	5.49338	0.0628656	0.300393
AC064807	0.834966	0.0629572	0.300575
AL512353	0.911664	0.0630548	0.300785
AC105411	2.39858	0.0632245	0.301338
LANCL1-AS1	1.14349	0.0633828	0.301724
AP001437	1.83845	0.0634131	0.301724
LINC01214	1.99101	0.0636359	0.302527
CDKN2B-AS1	1.06299	0.0637989	0.303045
DLGAP1-AS3	-2.07322	0.0639679	0.303275
AL359555	-1.81134	0.0639814	0.303275
NCBP2-AS1	0.799563	0.0640503	0.303275
BCDIN3D-AS1	0.579075	0.0640727	0.303275
AC097504	-2.24733	0.0641178	0.303275
AC023593	1.78603	0.0641865	0.303343
Z99289	-1.34928	0.0644258	0.304218
LINC02591	5.45857	0.064558	0.304586
AC009974	-0.889189	0.06472	0.305048
AC092071	-1.55238	0.0647648	0.305048
AC078778	1.25554	0.0648358	0.305126
AC234781	1.83218	0.0649637	0.305471
AC067750	0.634196	0.0652228	0.306379
LINC01632	5.44423	0.0652661	0.306379
AL157786	-0.851163	0.0656896	0.307726
AC011773	3.01629	0.0658579	0.307726
AL132657	1.43245	0.0658619	0.307726
AP000786	0.820167	0.0658691	0.307726
ZNF346-IT1	1.38518	0.0658792	0.307726
AC021074	-1.38803	0.0658909	0.307726
AC004923	1.70195	0.0659588	0.307726
AL606489	1.06323	0.0660267	0.307726
Z98885	1.0557	0.0660471	0.307726
LOXL1-AS1	1.38888	0.066281	0.308443
AC104170	-0.827403	0.0663111	0.308443
AP003392	0.899018	0.0666513	0.309768
KIAA1614-AS1	1.9325	0.0672381	0.312069
AC022400	0.540073	0.0673039	0.312069
AL050343	-0.957115	0.0673133	0.312069
AL137246	-1.86249	0.0674248	0.312327
AC106820	1.63229	0.0675974	0.312629
AC079414	-0.618707	0.0676014	0.312629
AL080317	0.600805	0.0677136	0.312889
AL606753	3.25313	0.0678961	0.313129
AL592182	-1.54658	0.0679949	0.313129
AP001432	1.0242	0.0680394	0.313129
AC092617	2.58854	0.0682458	0.313129
AC091987	2.4603	0.0682742	0.313129
AC008906	-0.671298	0.0683123	0.313129
AC007728	1.43566	0.0683126	0.313129
AP003119	1.45823	0.0683221	0.313129
USP3-AS1	0.707933	0.0683308	0.313129
PIK3IP1-AS1	1.20616	0.0683594	0.313129
AC025176	2.9209	0.0683801	0.313129
AL359851	2.13363	0.0686217	0.313732
AC005550	1.79523	0.0687268	0.313732
AL138781	-1.02164	0.0687341	0.313732
AC007114	0.874884	0.0687707	0.313732
AC009961	1.10993	0.0688471	0.313732
AC113189	2.31764	0.0688476	0.313732
KCNQ1OT1	0.910077	0.0690089	0.314036
AC090617	-1.26693	0.0690262	0.314036
AC012485	2.05772	0.069172	0.314444
AL356488	-0.813964	0.069247	0.31453
AC008549	-1.62533	0.0693316	0.314659
AC004584	1.85079	0.0693946	0.31469
AC008610	0.768644	0.0697347	0.315857
AL357033	-0.870337	0.0697647	0.315857
DSG2-AS1	-1.06181	0.0698726	0.315874
AC007066	0.68615	0.0698812	0.315874
AC139887	0.938875	0.0703245	0.317471
ZNF252P-AS1	0.857839	0.0703477	0.317471
AC083806	2.26012	0.0705189	0.317988
AL031600	0.587476	0.0705903	0.318053
AC005253	0.626287	0.0707217	0.31839
AC110769	1.38979	0.0709071	0.318757
AC025031	-1.38647	0.0709771	0.318757
AC005899	-0.956887	0.0710386	0.318757
AC007614	3.5949	0.0710394	0.318757
LINC00862	0.768251	0.0710876	0.318757
AL513314	0.876077	0.0712467	0.318994
AC037487	1.01054	0.0713281	0.318994
Z98752	1.69308	0.0713426	0.318994
AC053503	-1.6338	0.0713681	0.318994
AC068831	1.01137	0.0716959	0.320203
IDH1-AS1	1.06667	0.0717872	0.320356
C10orf91	3.69332	0.0718726	0.320482
AC073957	5.31346	0.0720228	0.320541
AC010491	0.705193	0.0720789	0.320541
AL390728	0.460083	0.072103	0.320541
AC090337	1.70035	0.0721146	0.320541
AC018553	4.42057	0.07221	0.32057
AC087190	-0.6099	0.0722762	0.32057
AC004593	1.47027	0.0723542	0.32057
LINP1	-2.33863	0.0723791	0.32057
AC016682	-1.60232	0.0724072	0.32057
AC010132	1.33679	0.0724905	0.320594
AC004540	1.50231	0.0725269	0.320594
AL355596	2.69458	0.0729056	0.321937
AC131009	1.13757	0.0729456	0.321937
AC139887	0.946147	0.0730679	0.322022
HMGN3-AS1	0.729788	0.0731262	0.322022
AC026771	-1.33352	0.0731595	0.322022
AC004148	-0.446532	0.0732392	0.322022
AC004832	-1.06487	0.0732521	0.322022
AC006064	0.709421	0.0733146	0.322044
ELFN1-AS1	1.35164	0.0734721	0.322483
AL353593	-1.41693	0.0737431	0.32342
AL359532	-0.637313	0.0739671	0.324148
VIM-AS1	-0.753747	0.0740691	0.324341
AL355472	2.89705	0.0743178	0.325177
AC024937	2.06108	0.0748463	0.327234
AL359962	1.48395	0.0749981	0.327296
LINC01058	2.38143	0.0750191	0.327296
AC114485	5.25772	0.0750725	0.327296
AP001372	0.583727	0.0751066	0.327296
AC022306	1.78411	0.0752015	0.327296
AC104809	-1.67534	0.0752109	0.327296
TMEM147-AS1	0.592856	0.075489	0.327806
SLC25A25-AS1	0.567893	0.0755375	0.327806
AC069307	-1.49039	0.075642	0.327806
AC007285	1.5398	0.0757375	0.327806
AC004832	-1.29836	0.0757876	0.327806
AC005225	-0.873522	0.0758787	0.327806
AL139002	2.86172	0.0758899	0.327806
BX470209	3.54798	0.0759323	0.327806
AC020928	2.31862	0.0759469	0.327806
AC069148	4.37523	0.0759515	0.327806
AC005840	-0.636321	0.076004	0.327806
AC023813	1.99194	0.0760401	0.327806
AC009899	3.01486	0.0760884	0.327806
AP000777	3.15696	0.0763653	0.328746
AC009119	-1.17824	0.0765773	0.329311
AC073352	1.57538	0.076614	0.329311
AP001527	1.10562	0.0767599	0.329639
LINC02518	-1.86877	0.0768443	0.329639
AL133419	2.087	0.0769282	0.329639
LINC00479	1.34947	0.0769437	0.329639
LINC01151	2.03735	0.0769845	0.329639
AC082651	-3.89566	0.0771296	0.330009
AL445253	1.99538	0.0774056	0.330937
AF196972	1.09967	0.0777381	0.332105
AL157938	1.04487	0.0778036	0.332132
AL139412	1.7975	0.0778842	0.332223
YEATS2-AS1	0.627746	0.0780233	0.332563
AC007298	-1.47594	0.0781997	0.333062
MKNK1-AS1	-0.564696	0.078342	0.333415
AL031716	1.80586	0.0785091	0.333872
AP000759	0.906305	0.0785894	0.33396
AC106786	2.59009	0.0788281	0.334514
AC244090	0.542804	0.0788616	0.334514
AC008972	-1.17636	0.0788987	0.334514
AP006621	-0.700747	0.0792885	0.335912
AC108463	1.11253	0.0795825	0.336903
LINC00623	0.586608	0.0797282	0.337147
AC040169	-0.674315	0.0797603	0.337147
AL161449	2.49464	0.07988	0.337398
NR2F1-AS1	-0.71704	0.0800705	0.337948
AL035446	-1.95784	0.0804802	0.338638
FAM201A	1.82595	0.0805045	0.338638
AL512413	2.15091	0.0805419	0.338638
AL354928	2.08736	0.0805716	0.338638
AL645568	0.683546	0.080575	0.338638
DLGAP1-AS1	0.729844	0.0805963	0.338638
AC087242	-1.57441	0.0808222	0.339332
AL353719	-1.0094	0.081077	0.340147
MYOSLID	1.77035	0.0812232	0.340506
AC141002	-1.07569	0.0812956	0.340555
AC010504	1.27133	0.0814001	0.340737
AL358852	-1.34845	0.0815996	0.341318
TTC39A-AS1	2.57457	0.0817505	0.341694
AC025031	0.773353	0.0818977	0.34188
ARRDC1-AS1	0.407762	0.0819169	0.34188
AL162724	-1.20364	0.0820566	0.341946
INTS9-AS1	1.58567	0.0820905	0.341946
ZNF197-AS1	1.2657	0.0821157	0.341946
AC145285	0.889937	0.0824581	0.342963
AL137003	-0.451756	0.0824824	0.342963
AC020915	0.92222	0.0826107	0.343242
AC093726	-1.16712	0.0827675	0.34339
TRIM31-AS1	1.8319	0.082769	0.34339
MRPS30-DT	1.17113	0.0831799	0.34484
HCG15	1.73308	0.0833245	0.345127
AC243965	1.67453	0.0834012	0.345127
MIATNB	0.521665	0.0834338	0.345127
DPYD-AS1	1.48575	0.0835641	0.345411
RTCA-AS1	0.842087	0.0836788	0.34563
AC004771	0.948685	0.083939	0.346449
AL157832	-1.54299	0.0843108	0.347728
AL590666	-1.48001	0.0845646	0.348455
AL159169	-1.41016	0.0846115	0.348455
AC006206	2.49737	0.0847061	0.348491
AC010327	0.72754	0.0847489	0.348491
AC107294	-1.36731	0.0848067	0.348491
LINC01123	0.633655	0.0849323	0.348612
LRRC3-DT	-1.53596	0.0850582	0.348612
MIR200CHG	5.08068	0.0850663	0.348612
AL162412	-2.35833	0.085085	0.348612
AC008735	-0.59712	0.0852731	0.349128
LINC01747	2.80395	0.0854261	0.349403
ZNF503-AS1	-0.971692	0.0855063	0.349403
AL358472	0.527462	0.0855273	0.349403
AC093535	-0.705027	0.0858268	0.350198
AC114763	1.1864	0.0858578	0.350198
AL360181	-0.944027	0.0859094	0.350198
AC002310	2.90629	0.0862118	0.351175
AC009065	-1.73953	0.0864223	0.351777
AC004816	-1.70237	0.086598	0.352236
LINC01569	0.533621	0.0866981	0.352388
AC022182	1.88449	0.086849	0.352554
AC093110	-0.527624	0.0868648	0.352554
AL160408	1.32969	0.0871155	0.353316
AC022150	1.20487	0.0873255	0.353911
AC021016	0.755412	0.0875389	0.35452
AC036214	1.91827	0.0879657	0.355991
LINC02298	1.52578	0.0880997	0.356276
AC104667	1.89798	0.0882929	0.356681
AL138759	3.85998	0.0883272	0.356681
AC009226	1.21355	0.0884486	0.356915
TNK2-AS1	-1.20332	0.0888559	0.3583
AC007292	-0.653999	0.0892095	0.359467
AC004948	-1.77256	0.0892866	0.35952
AC116667	0.658164	0.0894924	0.36009
AL022341	-1.27677	0.0895955	0.360246
SEMA3B-AS1	1.22347	0.0898642	0.361067
AC084018	0.640865	0.0900263	0.361239
A1BG-AS1	-0.816114	0.0900358	0.361239
TTTY14	-1.23251	0.0901327	0.361369
WASIR2	2.29092	0.0902213	0.361465
AL136985	-1.35905	0.0904209	0.362006
AP000757	2.67558	0.0906217	0.362551
ARAP1-AS2	0.774691	0.090782	0.362934
AC093627	0.818401	0.0910946	0.363924
AC012321	-1.18702	0.0913064	0.364433
AL589745	-1.42826	0.0913521	0.364433
AL807757	1.00425	0.0915514	0.364968
AC016065	0.56064	0.0919692	0.366373
LINC01504	0.849919	0.092375	0.367729
AC090587	1.08255	0.0925449	0.368144
LINC00894	-0.428765	0.0928558	0.368775
AL023803	1.25187	0.0928622	0.368775
DSCR8	4.95785	0.092901	0.368775
LINC02541	0.960715	0.0929878	0.368812
AC010654	0.701802	0.0930419	0.368812
AC007364	-0.990322	0.0932502	0.369165
AC079465	-1.90879	0.0932627	0.369165
NBR2	0.416853	0.0935787	0.370141
AL139022	0.868047	0.0936496	0.370141
FAM245A	-1.30181	0.0937119	0.370141
LINC02128	1.78855	0.0937735	0.370141
AC011476	0.834359	0.0938732	0.370274
AL158206	-0.848866	0.0940939	0.370884
AL118505	1.99588	0.0941674	0.370913
SCGB1B2P	-1.05219	0.0943166	0.371239
AC103746	-0.898728	0.0944178	0.371336
ZNF503-AS2	0.543412	0.0944736	0.371336
AC017083	1.17045	0.0948026	0.372117
AC090164	0.883239	0.0948119	0.372117
LIMS1-AS1	1.25818	0.0949025	0.372117
AC027228	1.95619	0.0949379	0.372117
AL022067	2.79662	0.0950193	0.372176
AP003469	2.77272	0.0950935	0.372206
AC027796	-0.71973	0.0954223	0.373168
AC090236	1.9609	0.0954724	0.373168
MIR181A2HG	1.31074	0.0957737	0.373818
LINC00598	-0.980222	0.0958026	0.373818
AL445645	0.966809	0.0958546	0.373818
AC090825	1.30845	0.0959054	0.373818
AC093388	1.09874	0.0962921	0.374949
SNHG21	0.533364	0.0963294	0.374949
AC079210	-1.18198	0.0964509	0.375161
AC068473	0.70871	0.0965647	0.375343
AC008731	-0.907454	0.0966398	0.375375
PRC1-AS1	1.67392	0.0968008	0.375675
AC092053	-1.15738	0.0968567	0.375675
AC007255	2.30166	0.0969606	0.375675
AC092747	-0.472884	0.097009	0.375675
AC069209	-1.24411	0.0970521	0.375675
CCDC144NL-AS1	1.02889	0.0972743	0.375984
AC124798	1.15103	0.0973293	0.375984
AC133644	1.49356	0.0973333	0.375984
AC005632	-0.642114	0.0974594	0.375988
AC120114	1.13581	0.0974685	0.375988
LINC01780	-1.23039	0.0976843	0.376562
AL358933	1.44109	0.0981167	0.377969
ZBED5-AS1	0.411006	0.0984296	0.378664
AL731577	-1.06413	0.0985224	0.378664
LINC01208	2.7679	0.0985521	0.378664
AC003681	0.428747	0.0985675	0.378664
AC012358	-0.512341	0.0987207	0.378716
AC138696	0.862538	0.0987728	0.378716
TDRKH-AS1	1.5231	0.0987837	0.378716
AP000813	0.811908	0.0988728	0.378798
AC007163	-2.08451	0.0989496	0.378834
MORF4L2-AS1	0.724328	0.0990455	0.378942
LINC02315	2.54861	0.099666	0.380979
AC079766	-1.47667	0.0997139	0.380979
PRR34-AS1	0.718271	0.0999505	0.381623
AC025165	-1.056	0.10011	0.381702
AC147651	3.32215	0.100116	0.381702
RHOXF1-AS1	1.06614	0.100175	0.381702
AC018647	0.399177	0.100277	0.381829
AP001528	-0.754962	0.100356	0.381872
AC016866	2.48655	0.100515	0.382023
AL365203	0.82769	0.100532	0.382023
AC010327	1.04567	0.100613	0.38207
AC078846	0.609723	0.100796	0.382505
AL606970	-1.33311	0.101047	0.383199
AC114271	-0.479866	0.101233	0.383645
AL390208	-0.832428	0.101435	0.383903
AC009119	-1.80845	0.101438	0.383903
LINC02166	-0.60285	0.101615	0.384313
LINC01607	2.96271	0.1017	0.384373
LINC02289	-1.15021	0.102022	0.385334
KDM7A-DT	0.614138	0.102223	0.385832
AC078850	1.49316	0.102408	0.386051
AC100803	1.12477	0.102476	0.386051
ZNRF3-AS1	2.71396	0.102637	0.386051
PTOV1-AS1	0.438237	0.102674	0.386051
AC073389	1.03971	0.102677	0.386051
AC022613	0.866297	0.102694	0.386051
AC005165	1.83451	0.10278	0.386113
AC010260	0.551491	0.102945	0.386475
AC026412	0.797179	0.103424	0.387925
AC087392	-1.8776	0.103532	0.387925
AL359697	1.79926	0.103539	0.387925
LINC01480	1.03892	0.103656	0.388104
AC084024	-0.697119	0.103912	0.388802
LINC01270	0.610941	0.104046	0.388888
AC011468	0.750152	0.104073	0.388888
AL136368	0.770182	0.10415	0.388916
AL133481	-2.36222	0.104263	0.388964
AL357033	-0.971217	0.104302	0.388964
AC004825	-0.936222	0.104372	0.388965
LINC00377	-3.61893	0.104474	0.389088
AC025034	-0.857154	0.104857	0.390253
AL118558	0.710421	0.105372	0.391913
AL355297	1.26782	0.105485	0.39207
AC106791	-1.93295	0.105661	0.392467
AL731563	0.75474	0.106057	0.393675
AC012313	-1.01052	0.106141	0.393725
AL358613	-1.9267	0.106364	0.394294
AL162458	0.673658	0.106452	0.394359
AC007750	1.5421	0.10678	0.395143
AC013468	0.830133	0.106868	0.395143
LRRC52-AS1	4.55408	0.106875	0.395143
AC073111	2.12749	0.107074	0.395616
LINC01558	-0.81657	0.107368	0.396441
AC245884	1.9442	0.107624	0.396804
AC005162	0.925778	0.107637	0.396804
AL031775	-0.556041	0.107679	0.396804
AC008875	1.1009	0.108028	0.39783
AC010175	-1.11062	0.108243	0.398354
AC011503	1.12798	0.108364	0.398354
AL359643	-0.972886	0.108488	0.398354
MIR646HG	1.51335	0.108531	0.398354
AC106822	-1.37732	0.108533	0.398354
CR559946	0.902131	0.108597	0.398354
LINC02435	1.3619	0.109025	0.399661
CNNM3-DT	-0.819974	0.109318	0.400321
Z84485	0.671936	0.109347	0.400321
AP002433	-1.23558	0.109804	0.40173
RAMP2-AS1	0.978939	0.110203	0.402929
AL008729	0.834636	0.110618	0.40418
AC090877	-1.33328	0.111034	0.405438
AL512306	1.19409	0.111126	0.405509
LINC00886	0.762451	0.111244	0.405676
AC226118	3.17521	0.111507	0.40637
FAM53B-AS1	-1.98587	0.112347	0.409165
MCPH1-AS1	0.840368	0.112467	0.409334
AL137002	-1.02275	0.112912	0.410689
AC040162	-0.473128	0.11305	0.410925
AC084035	1.67062	0.113273	0.411411
AL355488	0.614623	0.113331	0.411411
AC010333	2.10613	0.113925	0.413105
AL442125	0.991842	0.113948	0.413105
AC008109	2.86085	0.114076	0.413105
AC092123	0.997097	0.114092	0.413105
AL158151	-1.40331	0.114226	0.413323
AC087222	0.91708	0.114566	0.413881
AL121917	1.02253	0.114589	0.413881
DDX11-AS1	1.2762	0.114621	0.413881
AC116158	1.15433	0.114676	0.413881
AC245128	-1.53819	0.114769	0.413951
AL390778	-2.96641	0.114974	0.414166
AL137244	0.861751	0.114976	0.414166
AL390719	1.90948	0.115238	0.414766
AC253536	-0.88693	0.115291	0.414766
IQCH-AS1	-0.419902	0.115463	0.4151
AC108471	-0.733441	0.115532	0.4151
AC004156	1.14217	0.115904	0.415747
AP002360	0.521745	0.115923	0.415747
AC008764	0.632737	0.115934	0.415747
AL163051	0.88405	0.11614	0.416074
LINC00513	1.32533	0.116221	0.416074
AC022211	0.954896	0.116273	0.416074
AC010776	-2.65773	0.116342	0.416074
AC093484	1.80829	0.116397	0.416074
AC127024	0.54159	0.116815	0.417026
AL023581	-0.973379	0.116831	0.417026
AL162258	0.840712	0.116953	0.417026
AC008781	-1.15981	0.116961	0.417026
AL133215	1.62351	0.117753	0.419584
LINC00663	0.430791	0.11801	0.419761
AC010999	1.25738	0.118026	0.419761
AL359915	-1.05477	0.118027	0.419761
IL1R1-AS1	-1.77224	0.118442	0.420901
LINC00310	-1.0475	0.118515	0.420901
SNRK-AS1	-0.514871	0.118573	0.420901
AC012379	-1.92208	0.11907	0.422317
AC068987	1.40722	0.119167	0.422317
AC080013	0.884088	0.119198	0.422317
LINC01614	1.05473	0.119682	0.423764
AC136475	1.12067	0.119929	0.424371
AC007823	-1.12658	0.120308	0.425441
AP000924	2.21575	0.120843	0.427063
AC007038	0.46838	0.120952	0.427106
LINC02018	-0.946138	0.121007	0.427106
MANCR	-1.37004	0.121178	0.427417
AC084032	-1.12098	0.121248	0.427417
AC093895	2.63012	0.12141	0.4277
LINC00562	-0.782778	0.121523	0.4277
AC004034	0.87051	0.121557	0.4277
DLGAP1-AS2	0.646895	0.121765	0.427799
AC099522	0.972671	0.121796	0.427799
LINC01843	0.915073	0.121814	0.427799
AC066613	0.543044	0.121894	0.427812
CU633906	0.613446	0.122015	0.427969
AP003119	1.28043	0.122341	0.428356
AC087623	1.77748	0.122345	0.428356
AC138430	-0.953028	0.122403	0.428356
AC018682	0.901158	0.122487	0.428356
AC034213	3.11961	0.122508	0.428356
LINC02288	-1.349	0.122715	0.428814
ZKSCAN2-DT	0.416545	0.122832	0.428957
AC108472	-1.13857	0.122943	0.429077
AC012485	1.72647	0.123098	0.429349
AC078860	2.81026	0.123253	0.429621
FAM215B	0.772056	0.123461	0.429821
FAM66B	1.55104	0.123531	0.429821
ITGB1-DT	1.15939	0.123595	0.429821
AP000692	-1.23259	0.123617	0.429821
AC108751	1.3705	0.123724	0.429864
AP000808	0.92101	0.123782	0.429864
AC010285	-0.513618	0.123868	0.429896
LINC01585	2.13672	0.123975	0.429999
AC090515	1.29356	0.12414	0.430305
AC018638	-0.55585	0.124222	0.430324
AL445647	2.32969	0.12444	0.43035
AL158163	-0.66792	0.124473	0.43035
AC007014	1.72563	0.124522	0.43035
LINC02482	-0.628854	0.124564	0.43035
LINC00870	0.952764	0.124614	0.43035
AL031432	0.637554	0.125322	0.43253
AL354950	-1.38507	0.125418	0.432596
AC108136	2.21356	0.125677	0.432968
MIR9-3HG	1.18935	0.12568	0.432968
AL929236	2.03976	0.125762	0.432983
AC091057	-0.590091	0.12587	0.433088
AC136624	0.936232	0.126055	0.433213
AC103810	0.783554	0.126061	0.433213
LINC01730	1.84848	0.126286	0.433323
AL513534	0.746445	0.126315	0.433323
AL161452	-0.910194	0.126393	0.433323
AC025171	0.887355	0.126402	0.433323
AC025178	0.672273	0.126529	0.433493
LINC00261	-1.1721	0.126757	0.43401
AP002907	0.676464	0.127169	0.435154
AL161740	-1.41896	0.127315	0.435388
AC025031	-2.28521	0.127469	0.435482
AC092171	0.822744	0.127498	0.435482
AL121899	1.65719	0.127948	0.43671
TTTY10	-1.77997	0.128013	0.43671
AL451165	-0.438147	0.128184	0.437028
AC005911	1.00202	0.128516	0.437773
AC112220	0.303806	0.128559	0.437773
KCNMA1-AS1	-1.2393	0.128734	0.437942
AC092279	0.489775	0.128773	0.437942
KCTD21-AS1	0.496961	0.128843	0.437942
DNAJC9-AS1	-1.2001	0.129141	0.438536
DNM1P35	1.21647	0.129263	0.438536
MIR29B2CHG	-0.586696	0.129358	0.438536
TBC1D8-AS1	0.793295	0.129368	0.438536
AC022400	0.721289	0.129409	0.438536
AC021739	-0.914272	0.129489	0.43854
AC092127	1.66469	0.12989	0.439121
KIF9-AS1	-0.323779	0.129891	0.439121
AL354824	2.27033	0.129895	0.439121
AC099568	0.981217	0.130176	0.439793
LINC02377	3.08472	0.130251	0.439793
AL161891	0.594105	0.130355	0.439881
AC004943	0.536574	0.130661	0.440175
AC100827	0.84946	0.130845	0.440175
AL360270	0.998128	0.130859	0.440175
LY6E-DT	-1.13993	0.130885	0.440175
AC114488	1.40202	0.130907	0.440175
AC020558	-1.25567	0.131188	0.440175
AP000688	0.776096	0.131195	0.440175
AC090150	1.32499	0.131266	0.440175
OCIAD1-AS1	-0.734869	0.131348	0.440175
AL049840	-0.843089	0.131441	0.440175
NUP50-DT	-0.330239	0.131492	0.440175
LINC02649	-0.925607	0.131545	0.440175
HOXA-AS2	0.86289	0.131722	0.440175
LINC01234	2.89605	0.131817	0.440175
AC090826	1.39104	0.13186	0.440175
AC020931	-0.542912	0.131969	0.440175
AC027117	-0.67525	0.132082	0.440175
LINC00235	0.686736	0.132141	0.440175
AC107027	0.459972	0.13216	0.440175
AC079630	-0.814944	0.132183	0.440175
CCDC26	-1.81015	0.132276	0.440175
MIR600HG	0.494388	0.132317	0.440175
AC027763	-0.906507	0.132325	0.440175
AC010761	-0.571142	0.132327	0.440175
AC016717	2.95855	0.132545	0.440639
AC100797	1.31655	0.13274	0.441025
AC010680	1.33686	0.133007	0.441449
AC112722	-1.13923	0.133034	0.441449
AC093297	0.256945	0.133131	0.441449
AC131097	2.01036	0.13326	0.441449
NARF-IT1	0.898875	0.133262	0.441449
AC080013	0.515355	0.133616	0.442245
AC004494	0.639532	0.133732	0.442245
AC079061	-1.59232	0.133739	0.442245
AC007278	-0.679584	0.134097	0.443167
OTUD6B-AS1	0.357869	0.134532	0.444345
LINC02405	2.22363	0.134925	0.444508
CERNA1	0.924424	0.134926	0.444508
AC027279	1.45531	0.134964	0.444508
AC097376	-0.286952	0.134967	0.444508
SPATA41	-0.861224	0.134978	0.444508
AL354733	-0.519605	0.13519	0.444944
AC011374	-2.75845	0.135662	0.446042
AC093752	-1.15595	0.135683	0.446042
AC015871	0.378592	0.135865	0.446379
AC138150	1.06115	0.135994	0.446542
LINC01595	-1.3463	0.136289	0.447249
TLX1NB	1.98323	0.13644	0.447483
AC009171	1.43499	0.1366	0.447571
AC093495	-0.31859	0.136627	0.447571
LINC00880	2.02406	0.136767	0.447768
AC097662	0.887226	0.13694	0.448008
AL645608	1.31886	0.137	0.448008
AC011815	0.701423	0.137103	0.448083
AC107993	1.67677	0.137687	0.449643
SP2-AS1	0.729025	0.137741	0.449643
AL021937	1.36107	0.137868	0.449797
UBAC2-AS1	0.467402	0.13802	0.44982
AC011921	2.2307	0.138036	0.44982
DSCR9	1.00394	0.138193	0.450067
AC104699	2.25013	0.138339	0.450067
AL353596	2.22164	0.138392	0.450067
TMEM254-AS1	-0.564875	0.138433	0.450067
AC105345	-0.897783	0.138734	0.450784
AC010973	1.25366	0.138842	0.450876
AC090204	0.951856	0.138999	0.450936
AP003064	2.2278	0.139073	0.450936
LINC01535	1.66872	0.139102	0.450936
AC009054	-1.02426	0.139242	0.451022
AGAP1-IT1	-1.00705	0.139316	0.451022
EPB41L4A-DT	-0.860359	0.13937	0.451022
AC008569	1.14395	0.140133	0.452961
AC022154	0.705152	0.140205	0.452961
AC104031	1.78325	0.14036	0.452961
ST7-OT4	1.22634	0.140405	0.452961
AL662884	0.341007	0.140421	0.452961
AC098869	-0.938555	0.140454	0.452961
AP000845	0.97958	0.140583	0.452993
LINC00337	-0.992086	0.140658	0.452993
LINC02249	1.87105	0.140707	0.452993
EIPR1-IT1	0.726312	0.141125	0.454081
AC016773	0.735049	0.14139	0.454434
AC127459	-0.337044	0.141398	0.454434
AL359091	0.787193	0.141665	0.455034
AL133330	-1.30873	0.141832	0.455309
AC016876	-0.547283	0.141923	0.455341
AC024267	2.35098	0.14203	0.455423
SEMA6A-AS1	-0.361292	0.142201	0.455462
DNAH10OS	0.58485	0.142205	0.455462
LINC00920	-0.835342	0.142534	0.456255
FAM182B	0.951744	0.142618	0.456265
AC245140	0.307988	0.142948	0.456971
AC109347	-0.693929	0.143002	0.456971
AP000302	-1.99663	0.143113	0.457066
AC073321	-2.25132	0.14331	0.457434
AC004471	1.53068	0.143709	0.45791
AC005225	-1.32457	0.143937	0.45791
AL078459	-1.09275	0.144108	0.45791
Z82188	0.886795	0.144249	0.45791
AC016026	-0.533268	0.144441	0.45791
AC005089	0.774959	0.144456	0.45791
AC021078	-0.294276	0.144466	0.45791
AP001469	0.653679	0.144505	0.45791
AC073569	1.05	0.144538	0.45791
AC106820	0.823156	0.144649	0.45791
AC005332	0.373849	0.144703	0.45791
AL096869	1.83676	0.144715	0.45791
AC025164	0.828884	0.144735	0.45791
AC128687	2.14313	0.14475	0.45791
AC103691	-1.46263	0.144932	0.45791
AC006064	1.26135	0.144964	0.45791
AC069294	-1.3857	0.145009	0.45791
AL356966	0.896273	0.145071	0.45791
LINC01847	-1.39007	0.145151	0.45791
AC126755	1.04112	0.145151	0.45791
AC034114	1.26286	0.145215	0.45791
AC023157	0.43221	0.145257	0.45791
LINC00239	1.38697	0.145739	0.459173
ALMS1-IT1	0.702744	0.14597	0.459635
AC079949	1.10738	0.14605	0.459635
SMILR	2.71193	0.146226	0.459915
EGOT	1.42291	0.146382	0.459915
SMIM25	-0.768219	0.146481	0.459915
AC011591	-1.95511	0.14657	0.459915
AC090114	0.477305	0.146586	0.459915
AC022211	0.76934	0.146631	0.459915
AC007608	1.82198	0.146804	0.460201
LINC01293	1.32394	0.147039	0.460679
AC027575	-0.797224	0.147143	0.460746
AC097641	0.570047	0.147234	0.460774
AC004039	1.77668	0.147817	0.462109
AC002064	-1.51515	0.147825	0.462109
NAV2-AS5	-1.22239	0.148109	0.462738
AC007952	-1.30099	0.148271	0.462986
PLBD1-AS1	1.3457	0.148875	0.464614
EFCAB14-AS1	1.36674	0.149089	0.464987
AC103739	-1.18951	0.149161	0.464987
PRNCR1	0.785678	0.149461	0.465664
AC024230	2.35047	0.149662	0.46603
AP002986	-0.858067	0.149797	0.466191
AL117379	0.778804	0.150044	0.466659
AC087284	1.52673	0.150114	0.466659
AL133467	2.42637	0.150321	0.467046
AC145423	0.64701	0.150497	0.467174
AC005041	0.784236	0.150614	0.467174
AC068790	1.18234	0.150722	0.467174
AC007773	1.22125	0.150732	0.467174
AC114730	1.79142	0.150793	0.467174
AC005062	-0.579215	0.150884	0.467174
AC100849	-1.84007	0.150999	0.467174
AC108488	0.416316	0.151029	0.467174
AC142472	0.533945	0.151415	0.468107
AL138885	1.24601	0.151541	0.46824
MIR4500HG	-1.51046	0.151679	0.46841
BX322234	1.89551	0.151895	0.468817
AC007277	1.71218	0.1521	0.46919
N4BP2L2-IT2	-0.35244	0.152305	0.469566
ZNF687-AS1	0.565869	0.152418	0.469654
AC087294	0.772133	0.152725	0.470343
TONSL-AS1	0.914978	0.152836	0.470426
AC005495	1.58055	0.152938	0.470482
AL033397	1.02698	0.15313	0.470815
LINC01424	1.86863	0.153222	0.47084
AL606807	-1.08708	0.153468	0.471089
AC083798	-0.415408	0.153472	0.471089
AP001318	0.409274	0.153642	0.471354
AL021807	1.88366	0.153817	0.471633
BX005266	-1.04318	0.153909	0.471657
AC024075	-0.491303	0.15413	0.471726
LINC00944	1.30059	0.15415	0.471726
AL080317	0.680034	0.154184	0.471726
AC027808	-1.58953	0.154284	0.471735
AC119403	-0.887923	0.154355	0.471735
AC009269	1.95015	0.154992	0.473422
AC074117	0.504392	0.155117	0.473545
AC132872	1.45252	0.155503	0.474429
AGBL5-IT1	-0.787073	0.155599	0.474429
AL031186	0.511727	0.15566	0.474429
AC103740	2.11223	0.156244	0.475613
AC034229	1.13524	0.156267	0.475613
AC003102	0.571966	0.156303	0.475613
AL391684	-0.533449	0.156929	0.47726
LINC00930	-1.50754	0.157192	0.477668
AC125603	1.62919	0.157296	0.477668
AC004943	1.16396	0.157319	0.477668
PCAT14	-1.02633	0.157891	0.479144
AP001160	-0.808403	0.158412	0.480465
AC026495	1.85107	0.158828	0.480776
AC009237	0.547332	0.158891	0.480776
AL596330	2.38011	0.159061	0.480776
AC013356	-0.676071	0.15909	0.480776
AC004877	-0.81072	0.159113	0.480776
PRKRA-AS1	0.399717	0.159152	0.480776
CALML3-AS1	1.16166	0.159192	0.480776
AC133550	1.13239	0.159201	0.480776
LINC00839	1.07459	0.159386	0.481075
AC044802	1.57462	0.159744	0.481748
AL589765	0.811474	0.15978	0.481748
AL365181	1.64662	0.160027	0.482231
AC012636	-0.610947	0.160241	0.482618
AL357874	2.26495	0.160386	0.48278
AL162171	-0.487343	0.160467	0.48278
AC001226	-2.18545	0.160776	0.48345
AC132872	0.488013	0.161165	0.484358
AC092666	-1.44892	0.161743	0.485835
AC078909	1.22556	0.161848	0.48589
AC009495	-1.52923	0.162074	0.486286
AC005837	0.856546	0.162153	0.486286
AC073046	0.840706	0.162522	0.486807
AP000355	-0.795513	0.162584	0.486807
AL022328	0.518822	0.162588	0.486807
AL161785	0.825541	0.162685	0.486839
LINC01608	3.11628	0.163342	0.488543
AC105052	0.584489	0.163491	0.488729
Z99943	1.75472	0.163746	0.488982
BAIAP2-DT	0.495648	0.163812	0.488982
AC007390	-0.291758	0.163917	0.488982
FAM226B	1.2346	0.163925	0.488982
LINC01126	0.669874	0.164031	0.489038
AL392089	-0.945693	0.164173	0.489204
AC073389	1.05317	0.164639	0.490316
AC024075	-0.356539	0.164764	0.490316
AC006213	0.729441	0.164809	0.490316
AC106038	1.57105	0.165213	0.491107
AC008467	-0.554492	0.165292	0.491107
LINC02200	4.09536	0.165338	0.491107
TGFB2-OT1	1.02239	0.165701	0.49159
AC009041	1.18814	0.165723	0.49159
PAXIP1-AS1	0.285766	0.165764	0.49159
TRAM2-AS1	-0.486614	0.166185	0.492537
USP46-AS1	0.482318	0.166318	0.492537
SEPT7-AS1	-0.452271	0.16641	0.492537
LINC01871	-1.27112	0.166562	0.492537
AC233992	2.11048	0.166669	0.492537
AC010680	0.587758	0.166716	0.492537
MIRLET7BHG	-0.73902	0.166771	0.492537
AC009163	-0.518789	0.166786	0.492537
BX323043	-0.864012	0.166927	0.492693
AL591848	-0.562388	0.167263	0.493278
AL356272	1.47422	0.167301	0.493278
AC104083	-0.555901	0.167832	0.494585
AC022596	-1.59648	0.168021	0.494702
CA3-AS1	-0.791893	0.168089	0.494702
AC027682	-0.654397	0.168137	0.494702
LINC00997	0.415647	0.168401	0.494895
AC092574	-1.03757	0.168415	0.494895
AC000068	0.891801	0.168505	0.494895
AC079015	-1.0482	0.168556	0.494895
AL158839	1.79128	0.168955	0.495807
LINC01678	-1.77364	0.169541	0.497259
AC131009	1.35881	0.169666	0.497259
AL355303	1.45802	0.169969	0.497259
AC024896	-0.512019	0.170135	0.497259
AC244517	1.76642	0.170242	0.497259
ALOX12-AS1	0.341236	0.170355	0.497259
AC024592	-1.6463	0.170457	0.497259
NEXN-AS1	1.78914	0.170459	0.497259
AP000238	-0.924259	0.170473	0.497259
HAGLR	1.49183	0.170477	0.497259
LINC02274	-2.53475	0.17049	0.497259
BX842242	-1.1278	0.170514	0.497259
AC111000	0.933551	0.170658	0.497419
AC010997	2.01197	0.171368	0.49923
AC006994	-1.29403	0.172001	0.500671
SCAANT1	0.824931	0.172041	0.500671
AL359220	-0.601771	0.172377	0.501176
LINC00844	-1.58673	0.172394	0.501176
LINC02476	2.66944	0.172716	0.501851
AC110792	-0.929576	0.172975	0.502005
AL391117	-0.78204	0.173083	0.502005
AC104836	-1.40309	0.173179	0.502005
AC010319	-0.721054	0.17324	0.502005
AC010320	1.09631	0.173303	0.502005
AC005479	1.37709	0.173382	0.502005
LINC02236	-1.16058	0.173401	0.502005
Z98884	0.538409	0.173485	0.502005
LINC01705	1.90866	0.173638	0.50219
AC022973	0.840076	0.173789	0.502333
AL450992	1.39	0.173894	0.502333
AL445222	-0.593856	0.174104	0.502333
AC145285	1.3945	0.174125	0.502333
AC008035	-0.670182	0.174136	0.502333
TBILA	1.577	0.174407	0.502663
UBE2Q1-AS1	0.561831	0.17443	0.502663
LINC01702	-1.30873	0.174886	0.503517
AC092828	0.664461	0.17491	0.503517
AC090186	1.32981	0.175045	0.503517
AL031847	-0.921944	0.175106	0.503517
AC106820	0.83882	0.175175	0.503517
AC126773	1.79814	0.17558	0.50442
AC007497	1.41591	0.175915	0.505096
AL034417	-0.887555	0.175995	0.505096
Z68871	0.792715	0.176195	0.50541
RBMS3-AS3	-1.32684	0.176462	0.505918
AC010719	0.545954	0.176673	0.506263
AC005261	-0.696541	0.176809	0.506393
AL583856	-0.563618	0.17704	0.506697
AC034236	0.595582	0.177146	0.506697
Z98884	-0.884602	0.177186	0.506697
AL589743	1.78855	0.177316	0.506812
AL445470	1.82101	0.177424	0.50686
U73166	0.695753	0.177674	0.507316
AC096733	0.729666	0.177839	0.50753
CASC20	3.96536	0.178795	0.509999
AC004862	-1.14082	0.179025	0.510395
LINC02202	1.46497	0.179363	0.510715
AL078582	1.6587	0.179541	0.510715
AL021328	-1.22257	0.179673	0.510715
AC093525	0.511231	0.179714	0.510715
AC010969	0.323837	0.179824	0.510715
AC011468	0.47113	0.179826	0.510715
LINC02193	0.789428	0.1799	0.510715
AC130352	-0.759316	0.179908	0.510715
AP006545	1.1228	0.180046	0.510715
Z98257	0.87609	0.180049	0.510715
AC079907	0.934344	0.180479	0.511677
AC011005	0.619954	0.180607	0.51178
AC211476	0.562776	0.180892	0.512269
TMEM26-AS1	-1.30779	0.180984	0.512269
AC036214	0.381269	0.181207	0.512269
AC013472	-1.06066	0.181298	0.512269
FAM111A-DT	0.530154	0.181314	0.512269
AC134775	-1.22637	0.181416	0.512269
AL031058	0.39148	0.181485	0.512269
LINC01018	-1.13449	0.181584	0.512269
HAGLROS	1.98627	0.181602	0.512269
AC007878	-0.516223	0.181732	0.512377
BX649601	1.0891	0.181901	0.512598
AL049780	-0.635978	0.182757	0.514658
AC010186	0.658301	0.182816	0.514658
AC002553	-0.513448	0.183034	0.514921
AC020765	0.451782	0.183154	0.514921
AC005884	-1.54888	0.183304	0.514921
Z97832	0.509591	0.18336	0.514921
GATA2-AS1	1.23524	0.183369	0.514921
AC022893	0.539148	0.183679	0.514936
AC018362	-0.481929	0.183756	0.514936
AC087501	-0.458218	0.183773	0.514936
[truncated: 3,606 more rows]
